# Supplementary material for: RNA G-quadruplex structures exist and function in vivo in plants
Source: Genome Biol. 2020 Sep 1;21:226. doi: 10.1186/s13059-020-02142-9 (PMC7466424; doi:10.1186/s13059-020-02142-9)
Supplement: Supplementary file 2 — Additional file 2: Table S1. G-rich regions with folding potential identified by rG4-seq with K+. TableS2. G-rich regions with folding potential identified by rG4-seq with K++PDS. TableS3. Gini index of SHALiPE profiles in vitro in the presence of Li+ and K+. TableS4. In vivo folding scores of Arabidopsis G-rich regions. TableS5. In vivo folding scores of rice G-rich regions. TableS6. Gene pairs of orthologues with RG4s in Arabidopsis and rice. TableS7. Primers used in this study. [file 13059_2020_2142_MOESM2_ESM.xlsx]

## Sheet: Table_S1
gene_id	5'UTR	CDS	3'UTR	start_position	end_position	genic_location	sequence	catalogue
AT5G01712.1	141	114	1868	1566	1578	3'UTR	GGTAGGGGGACGG	G2L1-2
AT1G22280.2	221	600	721	1398	1430	3'UTR	GGGGGGTAGTGGGTGGTGTTTTGAGGTAAGGGG	G3Bulge
AT2G38610.1	152	861	439	1349	1365	3'UTR	GGTGCGGGAGGGTTCGG	G2L1-4
AT5G67070.1	100	390	337	683	716	3'UTR	GGGTGTTGCTAGGGATTTTAATGGTTAGGTGGGG	G3Bulge
AT4G17900.1	176	684	381	1050	1082	3'UTR	GGGTGATTTTGGGGATATAAAGGTAAAGATGGG	G3Bulge
AT1G49980.1	55	2016	663	2244	2258	3'UTR	GGGTGGAGTGGCGGG	G2L1-4
AT1G75180.2	525	732	571	1389	1419	3'UTR	GGGTGTGGTTGGGAGTGTGGTCGCAACTTGG	G2L1-9
AT3G08943.1	233	2616	318	2973	3013	3'UTR	GGGGTTTTGTTAAAGGGTTTTGGGGGGAATTGGTGATAGGG	G3L1-15
AT2G22430.1	218	936	375	1267	1313	3'UTR	GGGATTTAGTAATAAGGGCGGGTCTGAATTGGGAAGGAATTAACGGG	G3L1-15
AT1G07140.1	105	687	637	921	945	3'UTR	GGGCTGGGGTTCGCTAGGGGGTTGG	G3VL1-9
AT3G08943.1	233	2616	318	2973	2999	3'UTR	GGGTTTTGGGGGGAATTGGTGATAGGG	G3Bulge
AT5G22770.1	220	3039	300	3376	3396	3'UTR	GGGAAGGGGAGAGGTGGGGGG	G3VL1-9
AT5G22880.1	55	438	173	567	603	3'UTR	GGGATTAAGGGTATAATGTATTGGGAGTTTCTATGGG	G3L1-15
AT3G08850.1	389	4035	395	4501	4529	3'UTR	GGGTGAAATGGGGCTGGGTTTTGGCTGGG	G3L1-15
AT3G44340.2	130	3210	463	3417	3442	3'UTR	GGGGTGGGCTAGGGGACAGGAGATGG	G3VL1-9
AT5G53480.1	125	2613	1073	2806	2834	3'UTR	GGGGAGGGGGGCTGGCTGAGTTGGGTGGG	G3L1-15
AT3G19100.1	205	1800	315	2070	2087	3'UTR	GGGTTGGGGTTAGGTGGG	G2L1-4
AT1G65930.1	202	1233	268	1491	1516	3'UTR	GGGCTAGGGTTGGTTGGGGTGGTTGG	G3VL1-9
AT4G16563.1	91	1500	276	1658	1672	3'UTR	GGTTAGGCCAGGTGG	G2L1-4
AT4G13940.1	69	1458	463	1574	1604	3'UTR	GGTGAGAGGGTGGTGTTGGGTTGTGTTTTGG	G2L1-9
AT4G37530.1	2	990	206	1041	1061	3'UTR	GGGTAGGGTAAGGGTTTAGGG	G3L1-15
AT3G47800.1	161	1077	206	1241	1258	3'UTR	GGGCTGGGCTGGGCTGGG	G3L1-15
AT4G26400.1	254	1071	145	219	246	5'UTR	GGAGGAAGAAAGGAAGGGGTGGGTTTGG	G2L1-9
AT2G16500.1	435	2109	174	214	240	5'UTR	GGGCGGAAAATGCTGGGCTGGGCTGGG	G3L1-15
AT4G39260.1	121	510	267	614	624	CDS	GGCGGTGGTGG	G2L1-2
AT2G27810.1	258	2130	303	2345	2381	CDS	GGGTGGGTAAACTGGGTAGACTTTTTGGAGGGGTGGG	G3L1-15
AT4G13850.1	69	477	195	529	539	CDS	GGTGGTGGTGG	G2L1-2
AT2G21660.1	77	531	228	591	601	CDS	GGAGGTGGTGG	G2L1-2
AT3G23830.2	112	411	285	503	513	CDS	GGTGGTGGCGG	G2L1-2
AT4G30460.1	68	489	266	528	547	CDS	GGTGGTGGTATAGGAGGTGG	G2L1-4
AT4G39260.1	121	510	267	611	621	CDS	GGTGGTGGCGG	G2L1-2
AT2G21660.1	77	531	228	588	598	CDS	GGTGGTGGTGG	G2L1-2
AT2G36120.1	31	768	230	770	786	CDS	GGTGGCGAAGGAAGAGG	G2L1-4
AT5G46730.1	18	873	166	868	878	CDS	GGAGGTGGCGG	G2L1-2
AT2G33210.2	176	1743	223	1859	1903	CDS	GGGTATGGCGGGTACGGTGGGTACGGCGGGTACGGTGGTGGCGGG	G3L1-15
AT5G03160.1	177	1449	134	1591	1610	CDS	GGTTTTGGCGGTGGTGGTGG	G2L1-4
AT5G62190.1	94	2016	274	2078	2091	CDS	GGTGGTGACGGAGG	G2L1-4
AT5G08330.1	84	720	266	757	781	CDS	GGGAGGCTGGGCTGGGCAATCGAGG	G3VL1-9
AT1G26110.1	230	1836	271	2022	2038	CDS	GGGACCGGTGCAGGTGG	G2L1-4
AT4G13850.1	69	477	195	502	521	CDS	GGAGGAGGTATCGGTGGTGG	G2L1-4
AT2G32690.1	57	606	217	619	638	CDS	GGAGGAGGTTCTGGAGGAGG	G2L1-4
AT2G36120.1	31	768	230	752	771	CDS	GGTGGTGGTCGTGGGGGTGG	G2L1-4
AT5G46730.1	18	873	166	853	863	CDS	GGTGGTGGTGG	G2L1-2
AT4G39260.1	121	510	267	584	600	CDS	GGTGGTAGTGGCGGAGG	G2L1-4
AT4G11290.1	40	981	185	955	989	CDS	GGGGTAGGCTGGGACAAAACTGGGGTTAGGAAGGG	G3L1-15
AT4G29020.1	111	477	213	537	554	CDS	GGTGGCGGTTAAGGTGGG	G2L1-4
AT2G21660.1	77	531	228	555	574	CDS	GGAGGAGGAAGTGGTGGTGG	G2L1-4
AT2G05510.1	101	384	222	432	442	CDS	GGAGGAGGAGG	G2L1-2
AT4G21620.1	37	396	253	380	390	CDS	GGAGGTGGCGG	G2L1-2
AT3G13310.1	141	474	219	547	571	CDS	GGGCGGGGCTGGCTGGGTAGCGAGG	G3VL1-9
AT2G41190.1	262	1611	282	1801	1831	CDS	GGGGTTCCAGGGCGAATGGTGGGGCTACCGG	G3VL1-9
AT4G29020.1	111	477	213	529	542	CDS	GGTGGGTTTGGTGG	G2L1-4
AT1G80920.1	141	492	219	563	587	CDS	GGGAGGGTAGGGTAGGTAAGAAGGG	G3L1-15
AT2G05510.1	101	384	222	414	439	CDS	GGAGGAGGTACCACAGGAGGTGGAGG	G2L1-9
AT1G27650.1	199	891	315	1000	1034	CDS	GGGAGGAGAGGAGTGAAGGAAGGGAGGGCGGTGGG	G3Bulge
AT5G61660.1	68	405	243	408	418	CDS	GGTGGTGGTGG	G2L1-2
AT1G11850.2	35	327	313	291	301	CDS	GGTGGCGGTGG	G2L1-2
AT1G18630.1	107	468	176	495	511	CDS	GGGGGTGCTGGTGGTGG	G2L1-4
AT2G35840.3	105	1269	692	1287	1309	CDS	GGGTGTGGTTAGGGAGGGGAAGG	G3VL1-9
AT4G38680.1	331	612	356	869	879	CDS	GGGGGCGGCGG	G2L1-2
AT5G45410.2	165	1029	163	1102	1127	CDS	GGGAGGGGATATGGTGTTACAGGGGG	G3Bulge
AT4G16515.1	117	261	132	284	310	CDS	GGGGACAGAGCTGAGGTGGGTTGCGGG	G3Bulge
AT2G26695.1	61	417	176	384	410	CDS	GGGGTGTAGGGTGGGATCCTGTTTGGG	G3L1-15
AT2G32690.1	57	606	217	577	596	CDS	GGTGGTGGCCGAGGCGGGGG	G2L1-4
AT4G38680.1	331	612	356	866	876	CDS	GGCGGCGGTGG	G2L1-2
AT3G20470.1	79	525	185	524	534	CDS	GGCGGAGGAGG	G2L1-2
AT2G21060.1	62	606	190	588	598	CDS	GGTGGTGGTGG	G2L1-2
AT4G30460.1	68	489	266	474	484	CDS	GGAGGAGGTGG	G2L1-2
AT3G20470.1	79	525	185	521	531	CDS	GGAGGAGGAGG	G2L1-2
AT2G21060.1	62	606	190	585	595	CDS	GGTGGTGGAGG	G2L1-2
AT3G07390.1	151	822	223	866	898	CDS	GGGGCGCAAGGGACCTGGAGGGCGGCGACAAGG	G3VL1-9
AT1G27650.1	199	891	315	992	1013	CDS	GGGAGGGCGGTGGGCCCGAGGG	G3L1-15
AT3G20470.1	79	525	185	509	528	CDS	GGAGGAGGTTTGGGTGGTGG	G2L1-4
AT4G29330.1	118	801	163	830	840	CDS	GGAGGAGGAGG	G2L1-2
AT5G62460.1	199	924	222	1027	1038	CDS	GGAGGGGGCGGG	G2L1-2
AT1G09070.1	64	975	227	929	955	CDS	GGGTGGGTTATTTGGTCGAGGTTCGGG	G3Bulge
AT5G21105.1	40	1767	432	1696	1722	CDS	GGGAGGCGCTTTTGGTGTGGGTAAGGG	G3Bulge
AT2G27720.1	116	348	208	366	376	CDS	GGTGGTGGAGG	G2L1-2
AT4G38680.1	331	612	356	845	855	CDS	GGTGGTGGAGG	G2L1-2
AT1G56200.1	58	465	192	410	436	CDS	GGGTGGGCTGGTCAACGGAGGTGGGGG	G3Bulge
AT5G57290.1	91	363	247	353	363	CDS	GGTGGTGGTGG	G2L1-2
AT3G20470.1	79	525	185	506	516	CDS	GGTGGTGGCGG	G2L1-2
AT5G46730.1	18	873	166	784	803	CDS	GGAGGAGGAAGAGGAGGAGG	G2L1-4
AT3G52105.1	62	213	221	167	183	CDS	GGGATGGAAGGTAAGGG	G2L1-4
AT2G27720.1	116	348	208	363	373	CDS	GGTGGAGGAGG	G2L1-2
AT3G20470.1	79	525	185	503	513	CDS	GGTGGCGGTGG	G2L1-2
AT4G25260.1	48	606	295	532	559	CDS	GGGGTCGGTACCGGAAGGGAGGTTTGGG	G3Bulge
AT2G30360.1	262	1308	286	1461	1473	CDS	GGTGGAGAGGCGG	G2L1-4
AT5G65940.2	74	987	382	940	965	CDS	GGGGTGGGGGACGTTAGCGGGAAGGG	G3L1-15
AT2G32690.1	57	606	217	556	566	CDS	GGGGGAGGTGG	G2L1-2
AT2G05380.1	35	351	217	276	286	CDS	GGGGGAGGAGG	G2L1-2
AT2G05520.1	55	438	217	365	393	CDS	GGGGGTGAAGGGGGAGGAGGAACAGCGGG	G3Bulge
AT5G66010.1	84	768	246	735	751	CDS	GGGAGGAGCGGAGGAGG	G2L1-4
AT3G61200.1	40	567	144	490	505	CDS	GGAGGGTCAGGAGTGG	G2L1-4
AT5G67490.1	258	327	215	472	482	CDS	GGTGGAGGTGG	G2L1-2
AT5G59950.5	296	738	363	921	931	CDS	GGTGGTGGTGG	G2L1-2
AT1G56200.1	58	465	192	410	420	CDS	GGAGGTGGGGG	G2L1-2
AT2G43060.1	62	471	365	416	427	CDS	GGAGGCGGAGGG	G2L1-2
AT1G66260.2	175	888	249	938	957	CDS	GGAGACGGTGGTGGTAATGG	G2L1-4
AT2G41260.2	31	843	206	743	768	CDS	GGGGTGGATGTTGGTGGTGCCGGTGG	G2L1-9
AT2G47840.1	44	627	144	525	564	CDS	GGGGGCACACGGGGGTGTAGTAGCGGAAGTAAGGTTTGGG	G3Bulge
AT5G61660.1	68	405	243	342	367	CDS	GGTGGTGGTGCACGAGGTGGTGGAGG	G2L1-9
AT1G56200.1	58	465	192	404	414	CDS	GGGGGAGGAGG	G2L1-2
AT5G12120.1	113	1860	181	1842	1860	CDS	GGTGTGGGTAGGGTAAGGG	G3VL1-9
AT5G47640.1	187	573	286	635	646	CDS	GGGTGGTGGTGG	G2L1-2
AT2G47450.1	100	1122	412	1079	1102	CDS	GGGTAGCAGAGGGTGGGAGAAGGG	G3L1-15
AT2G38025.1	41	705	281	606	625	CDS	GGGCCGGGTATGGGAGGAGG	G3VL1-9
AT4G38660.1	221	1038	271	1101	1135	CDS	GGGCATGGGTAGAGGCTGGGTCAGGGGACACTGGG	G3L1-15
AT4G23530.1	96	1191	490	1140	1162	CDS	GGAGGTAGAGTAGGTGGAAGAGG	G2L1-9
AT1G11850.2	35	327	313	216	236	CDS	GGGTCGGGGTTAGGGTTCGGG	G3L1-15
AT4G20150.1	97	246	267	195	216	CDS	GGGTATGGGTGGTGTACGAGGG	G3Bulge
AT4G38680.1	331	612	356	809	819	CDS	GGCGGAGGTGG	G2L1-2
AT3G12130.1	190	747	334	779	808	CDS	GGGAAGTCTTGGGTACGGTGGTGGTGGTGG	G2L1-9
AT4G38680.1	331	612	356	806	816	CDS	GGAGGTGGAGG	G2L1-2
AT2G41260.2	31	843	206	737	747	CDS	GGTGGCGGTGG	G2L1-2
AT2G05380.1	35	351	217	237	247	CDS	GGAGGAGGAGG	G2L1-2
AT5G57290.1	91	363	247	308	318	CDS	GGAGGTGGTGG	G2L1-2
AT4G39260.1	121	510	267	482	492	CDS	GGTGGTGGCGG	G2L1-2
AT5G37720.1	181	867	167	877	907	CDS	GGGCGGAGAAGGAGGAGAGTAGGGAGGAGGG	G3Bulge
AT1G61170.1	80	756	202	670	692	CDS	GGATCAGAAACGGGGTGGGTGGG	G3VL1-9
AT2G21660.1	77	531	228	455	466	CDS	GGAGGAGGTGGG	G2L1-2
AT1G22360.1	64	1446	210	1345	1364	CDS	GGGATTGGTGGCGGAGTTGG	G2L1-4
AT2G05520.1	55	438	217	335	345	CDS	GGAGGAGGAGG	G2L1-2
AT3G04640.1	142	480	156	464	475	CDS	GGGAGGAGGCGG	G2L1-2
AT2G21660.1	77	531	228	435	463	CDS	GGAGGTGGGAGCGCAGATGGCGGCGGTGG	G2L1-9
AT2G05520.1	55	438	217	317	342	CDS	GGAGGAGGAACCATGGCAGGAGGAGG	G2L1-9
AT2G17870.1	49	906	301	791	801	CDS	GGTGGTGGTGG	G2L1-2
AT4G37650.1	85	1596	294	1511	1528	CDS	GGGGTGGCGAGGTTTGGG	G2L1-4
AT4G38550.1	158	1839	254	1814	1842	CDS	GGGAGAAGTGGTCGAGGCGGCAGTAGAGG	G2L1-9
AT3G05800.1	170	636	185	623	650	CDS	GGGTGGGTTTTGGGCCTGGGCTAAAGGG	G3L1-15
AT5G39050.1	10	1410	60	1232	1260	CDS	GGGGTGGGTTTTAGGTTGGGCATTTGAGG	G3VL1-9
AT3G19380.1	232	1266	210	1314	1335	CDS	GGGCGGGGGCGGCGAAGGAGGG	G3Bulge
AT3G22310.1	96	1833	213	1753	1766	CDS	GGGGGACTTGGAGG	G2L1-4
AT3G06780.1	146	606	282	567	587	CDS	GGGTAGGGTTAATAGGGAGGG	G3L1-15
AT1G66890.1	56	477	24	347	366	CDS	GGGAGAGGTAGAGGTGGAGG	G2L1-4
AT2G47860.2	517	1554	104	1890	1905	CDS	GGTATTGCGGAGGAGG	G2L1-9
AT1G43850.1	601	2634	453	3053	3067	CDS	GGGTGGTGGTTTGGG	G2L1-4
AT2G05520.1	55	438	217	314	324	CDS	GGAGGAGGAGG	G2L1-2
AT4G39260.1	121	510	267	455	465	CDS	GGCGGTGGCGG	G2L1-2
AT3G20470.1	79	525	185	427	438	CDS	GGTGGTGGTCGG	G2L1-2
AT4G39330.1	50	1083	611	941	965	CDS	GGGAGGGTGCAGTGAAGGAGGTTGG	G2L1-9
AT3G54920.1	229	1506	105	1538	1567	CDS	GGGAGGTGGCGACGAGGGTGGCGACGAGGG	G3Bulge
AT4G39330.1	50	1083	611	930	960	CDS	GGTGCAGTGAAGGAGGTTGGTAAAAGGAAGG	G2L1-9
AT2G29660.1	456	1122	200	1364	1404	CDS	GGGCTGGGCTGGGCGATGTTGGGCTGTTTGGTTGTACCGGG	G3L1-15
AT3G48760.1	108	1431	207	1343	1366	CDS	GGGTCGAGGGAGGAGAAGAAGGGG	G3Bulge
AT3G11530.2	546	342	207	697	708	CDS	GGTGGGAGGTGG	G2L1-2
AT3G06780.1	146	606	282	555	573	CDS	GGGAGGGCTTTGGTGGCGG	G2L1-4
AT2G31750.1	79	1371	153	1241	1270	CDS	GGGTAAAACTAGACGGAATTGGGATTGGGG	G3Bulge
AT4G21620.1	37	396	253	221	250	CDS	GGGTTTGGGAGGCGATCCTGGTGGTTTGGG	G3Bulge
AT3G54920.1	229	1506	105	1529	1552	CDS	GGGTGGCGACGAGGGTGGCGGTGG	G2L1-9
AT5G66230.2	25	1638	43	1453	1480	CDS	GGGTAGGTGTTAGGGAGGGAGAAGAAGG	G3VL1-9
AT4G30450.1	69	324	256	163	210	CDS	GGGGTTAGGTTGCGGGTTTGGCTAAGGTTAGGGTGGATCCAGTTAGGG	G3L1-15
AT5G01740.1	71	489	164	348	375	CDS	GGGTCATGTGCGCACTTGGGAGGGTGGG	G3L1-15
AT4G14430.1	73	723	310	587	610	CDS	GGGGTTTGGGTGGCGAAGAAGAGG	G2L1-9
AT4G21750.2	466	2289	411	2555	2568	CDS	GGGAGAGGAGGAGG	G2L1-4
AT4G21620.1	37	396	253	221	244	CDS	GGGAGGCGATCCTGGTGGTTTGGG	G2L1-9
AT2G05520.1	55	438	217	293	303	CDS	GGAGGAGGAGG	G2L1-2
AT4G36900.1	201	591	232	588	603	CDS	GGGAGGGCGGGGGCGG	G3VL1-9
AT1G04985.1	191	582	220	555	581	CDS	GGGCGGAGCGGTTGGGTTGGGTATGGG	G3L1-15
AT2G24580.1	64	1251	138	1088	1123	CDS	GGGCGGCGGATGGTGGTGTAGAGAGGGTTTGAGGGG	G3Bulge
AT5G60460.1	16	330	153	143	153	CDS	GGTGGTGGCGG	G2L1-2
AT1G03610.1	417	927	331	1120	1150	CDS	GGGGAAGGGAGGCGTGAGAGAGGAACAGGGG	G3Bulge
AT3G15010.2	113	1215	884	1116	1133	CDS	GGGTGGTATGGGTGGCGG	G2L1-4
AT3G23450.1	50	1359	352	1206	1216	CDS	GGTGGAGGAGG	G2L1-2
AT5G60460.1	16	330	153	140	150	CDS	GGTGGCGGTGG	G2L1-2
AT2G29740.1	37	1425	196	1246	1265	CDS	GGTTGCGGTTTGGTTCGAGG	G2L1-9
AT2G21660.1	77	531	228	396	406	CDS	GGAGGTGGTGG	G2L1-2
AT2G32690.1	57	606	217	454	464	CDS	GGTGGAGGAGG	G2L1-2
AT2G21060.1	62	606	190	453	463	CDS	GGTGGTGGAGG	G2L1-2
AT2G32690.1	57	606	217	451	461	CDS	GGAGGAGGAGG	G2L1-2
AT2G32690.1	57	606	217	439	458	CDS	GGAGGAGGATTTGGTGGTGG	G2L1-4
AT5G39570.1	62	1146	351	975	1001	CDS	GGGGAGAAGGACAAGGAGTCTGGAGGG	G2L1-9
AT4G21620.1	37	396	253	209	223	CDS	GGGAGGTGGCATAGG	G2L1-4
AT1G17530.1	92	564	220	421	446	CDS	GGGTTGTTAGGGTTGGGATAATGGGG	G3L1-15
AT3G62790.1	87	252	260	101	126	CDS	GGAGGGAAACAAAGGGCAATAGGGGG	G3VL1-9
AT3G23450.1	50	1359	352	1188	1198	CDS	GGAGGAGGTGG	G2L1-2
AT3G04930.1	124	1371	400	1274	1284	CDS	GGTGGTGGTGG	G2L1-2
AT1G30690.2	252	1623	247	1637	1660	CDS	GGGTAGGGTTTTGGCGATACAGGG	G3Bulge
AT3G62790.1	87	252	260	96	123	CDS	GGGAAACAAAGGGCAATAGGGGGTGGGG	G3L1-15
AT3G04640.1	142	480	156	395	405	CDS	GGGGGAGGCGG	G2L1-2
AT5G46730.1	18	873	166	658	677	CDS	GGAGGAGGTGAAGGAGGTGG	G2L1-4
AT2G32690.1	57	606	217	436	446	CDS	GGTGGTGGTGG	G2L1-2
AT2G05540.1	109	408	239	254	295	CDS	GGGAGGAGGGCCCTTGGGAGGTATGGGAGGAGGACCTTTGGG	G3L1-15
AT2G32690.1	57	606	217	433	443	CDS	GGTGGTGGTGG	G2L1-2
AT5G37720.1	181	867	167	812	825	CDS	GGAGGAGAGGGTGG	G2L1-4
AT4G24220.1	274	1167	281	1184	1219	CDS	GGGAAAGTAGTAGAGGTGGTTGGGGTTTAAGAAGGG	G3Bulge
AT4G39260.1	121	510	267	392	408	CDS	GGTGGTGCCGGAGGAGG	G2L1-4
AT2G36120.1	31	768	230	560	570	CDS	GGAGGTGGGGG	G2L1-2
AT4G14830.1	75	459	487	267	301	CDS	GGGAGTGTGGAGGAGGAGGAGGGGGCAGACAAAGG	G2L1-9
AT1G70850.1	85	951	246	775	800	CDS	GGTGGCGGAGTTAGGAGAGGAAACGG	G2L1-9
AT4G38680.1	331	612	356	695	705	CDS	GGTGGTGGAGG	G2L1-2
AT3G24300.1	34	1497	227	1259	1293	CDS	GGGTTGTCGAAGGGAGGAGGCGGGTATTTATCAGG	G3VL1-9
AT3G61050.2	170	1533	217	1439	1466	CDS	GGGTGAAGGGTGGTAGGGCTGACGTAGG	G3VL1-9
AT5G62280.1	92	711	261	545	559	CDS	GGGTGGTGTTGGCGG	G2L1-4
AT4G22190.1	53	1164	247	950	972	CDS	GGGAAAATGGGTGTTGGGCTGGG	G3L1-15
AT1G67870.1	69	840	226	630	660	CDS	GGGCGGGACCACGAGGTAAGGCACGGGGGGG	G3Bulge
AT4G38680.1	331	612	356	674	690	CDS	GGAGGCATAGGTGGTGG	G2L1-4
AT1G70190.1	73	627	336	431	442	CDS	GGGTGGTGGTGG	G2L1-2
AT1G74230.1	76	870	226	677	687	CDS	GGTGGCGGCGG	G2L1-2
AT2G21060.1	62	606	190	387	406	CDS	GGAGGTGGTGCAGGGGGAGG	G2L1-4
AT4G38680.1	331	612	356	668	678	CDS	GGTGGCGGTGG	G2L1-2
AT5G01820.1	249	1329	230	1299	1312	CDS	GGAGGTCGGAGAGG	G2L1-4
AT2G15220.1	30	678	140	423	441	CDS	GGGTGGGCCTCGGGCTGGG	G3L1-15
AT1G07820.1	197	312	217	225	241	CDS	GGAGGGAAAGGGTTAGG	G2L1-4
AT5G46730.1	18	873	166	610	621	CDS	GGGAGGTGGTGG	G2L1-2
AT2G33390.1	423	297	420	426	446	CDS	GGGAGAGGTGCTGGGCATAGG	G2L1-9
AT4G36900.1	201	591	232	493	518	CDS	GGTGGTGGCAAGTGAGGAGGAGGCGG	G2L1-9
AT5G58020.1	85	1065	169	864	875	CDS	GGAGGAGGTAGG	G2L1-2
AT5G49100.1	224	1191	330	1122	1139	CDS	GGGTGGTTTCTAGGGTGG	G2L1-9
AT1G72010.1	277	1128	304	1112	1127	CDS	GGGCGGGTGGGCTTGG	G3VL1-9
AT1G27130.1	122	684	289	503	514	CDS	GGGTGGCGGCGG	G2L1-2
AT4G36900.1	201	591	232	490	500	CDS	GGAGGCGGAGG	G2L1-2
AT1G23860.4	258	552	731	490	512	CDS	GGAGGTGCTGCTGGTGGTGGTGG	G2L1-9
AT4G02450.1	128	726	234	515	553	CDS	GGGTAAGGAGGGTACGGCGGGTACGGAGGGTAAGGAGGG	G3L1-15
AT1G64720.1	85	1158	334	900	939	CDS	GGGGTGTATGGGACAGAGTGGGGTTCGAAACGTTAGAGGG	G3L1-15
AT2G45050.1	86	795	238	564	574	CDS	GGAGGAGGAGG	G2L1-2
AT2G32690.1	57	606	217	340	350	CDS	GGTGGTGGCGG	G2L1-2
AT3G53460.4	96	1092	411	853	870	CDS	GGGAGGCATTGGTGGTGG	G2L1-4
AT2G32690.1	57	606	217	337	347	CDS	GGTGGCGGCGG	G2L1-2
AT1G67870.1	69	840	226	558	588	CDS	GGGCGGGACCACGACGTAAGGCACGGGGGGG	G3Bulge
AT3G23450.1	50	1359	352	1080	1090	CDS	GGTGGAGGAGG	G2L1-2
AT2G40100.1	81	831	210	558	590	CDS	GGCCGCAGAACGGTACGTTAAGGACATTCTCGG	G2L1-9
AT3G28200.1	12	951	134	612	639	CDS	GGGCCATAATAAGGCTGGGTGGGCTGGG	G3L1-15
AT2G36120.1	31	768	230	443	468	CDS	GGAGGTGGTACACGTGGTGGTGGTGG	G2L1-9
AT2G32690.1	57	606	217	322	332	CDS	GGAGGTGGTGG	G2L1-2
AT3G28200.1	12	951	134	612	627	CDS	GGCTGGGTGGGCTGGG	G3VL1-9
AT2G32690.1	57	606	217	319	329	CDS	GGTGGTGGCGG	G2L1-2
AT2G27389.1	68	561	159	278	289	CDS	GGAGGCGGAGGG	G2L1-2
AT2G24590.1	84	591	324	319	338	CDS	GGAGGAGGTGCTGGTGGTGG	G2L1-4
AT2G27389.1	68	561	159	276	286	CDS	GGCGGAGGGGG	G2L1-2
AT2G36120.1	31	768	230	443	453	CDS	GGTGGTGGTGG	G2L1-2
AT5G01710.1	383	1542	198	1566	1578	CDS	GGTAGGGGGACGG	G2L1-2
AT1G23080.2	164	1584	1039	1368	1401	CDS	GGGAGAGGCTGAGAAGAAGGGGCGGTATCAGGGG	G3Bulge
AT4G16563.1	91	1500	276	1218	1241	CDS	GGGCAAGCACTTGGGCGGGCTGGG	G3L1-15
AT1G65440.1	140	4944	278	4722	4733	CDS	GGTTGGTGGCGG	G2L1-2
AT2G36120.1	31	768	230	440	450	CDS	GGTGGTGGTGG	G2L1-2
AT3G16660.1	75	543	133	228	248	CDS	GGGGGATGTTCTGGTGGTTGG	G2L1-9
AT2G16710.3	151	432	276	184	208	CDS	GGAATTGCGGCCAGGTTGGGAGCGG	G2L1-9
AT3G63540.1	1	432	190	28	58	CDS	GGGGAAGAGGTGGAAGCTGTGGTCGGAGAGG	G2L1-9
AT2G21970.1	42	609	205	265	275	CDS	GGAGGAGGAGG	G2L1-2
AT4G27230.1	94	396	227	80	108	CDS	GGGGCTGGGCGGTAAAGAGAGATGATGGG	G3Bulge
AT1G72820.1	579	1050	167	1223	1245	CDS	GGGTTAAGGTGGGGTTTGGTAGG	G2L1-9
AT3G23450.1	50	1359	352	1014	1024	CDS	GGTGGAGGTGG	G2L1-2
AT2G32690.1	57	606	217	268	278	CDS	GGTGGAGGCGG	G2L1-2
AT4G24800.3	505	2109	269	2205	2225	CDS	GGGTTGGCGAGGGTGGAGGGG	G3Bulge
AT5G62670.1	148	2871	252	2612	2630	CDS	GGGTAGGGGTGGGCTAGGG	G3L1-15
AT2G32690.1	57	606	217	265	275	CDS	GGAGGCGGCGG	G2L1-2
AT1G27190.1	97	1806	266	1487	1506	CDS	GGATTGAGGGGGTTTAGGGG	G2L1-9
AT3G07560.1	165	915	295	639	671	CDS	GGGTAGGGGTAAGGGTAAGGGCAAGGGTATGGG	G3L1-15
AT3G07560.1	165	915	295	624	666	CDS	GGGGTAAGGGTAAGGGCAAGGGTATGGGTATGGTATTGGTGGG	G3L1-15
AT2G33410.1	214	1215	327	995	1011	CDS	GGTATGGGTGGTTTTGG	G2L1-4
AT1G20900.1	468	936	113	973	983	CDS	GGAGGAGGAGG	G2L1-2
AT2G17870.1	49	906	301	515	525	CDS	GGAGGAGGAGG	G2L1-2
AT1G76940.1	226	702	279	485	495	CDS	GGAGGAGGAGG	G2L1-2
AT3G17020.1	94	492	192	117	134	CDS	GGTGGCGGTGAGGCTAGG	G2L1-4
AT5G08530.1	149	1461	313	1123	1152	CDS	GGGTAGGTGGGGATTGTGGAGGTGTTACGG	G2L1-9
AT2G01350.4	189	984	191	688	714	CDS	GGGGTAGGATACTAAGGAGGGAGGTGG	G2L1-9
AT2G47450.1	100	1122	412	733	749	CDS	GGTCGAGGTGGTCGCGG	G2L1-4
AT2G36120.1	31	768	230	317	327	CDS	GGTGGTGGAGG	G2L1-2
AT2G36120.1	31	768	230	314	324	CDS	GGTGGAGGAGG	G2L1-2
AT2G36120.1	31	768	230	311	321	CDS	GGAGGAGGAGG	G2L1-2
AT5G46730.1	18	873	166	400	410	CDS	GGTGGCGGAGG	G2L1-2
AT5G05690.2	82	1215	421	798	809	CDS	GGAGGAGGAGGG	G2L1-2
AT1G74230.1	76	870	226	440	456	CDS	GGTGGTGGTCCTGGTGG	G2L1-4
AT5G05690.2	82	1215	421	795	806	CDS	GGAGGAGGGAGG	G2L1-2
AT3G03920.1	101	609	128	201	211	CDS	GGAGGAGGAGG	G2L1-2
AT3G54360.1	113	1218	265	802	823	CDS	GGGAGGGAGGGATCAACTAGGG	G3L1-15
AT5G19090.1	230	1764	169	1473	1483	CDS	GGAGGGGGAGG	G2L1-2
AT3G03920.1	101	609	128	168	184	CDS	GGAGGTGGCTTGGATGG	G2L1-4
AT4G36020.1	54	900	331	415	425	CDS	GGTGGAGGCGG	G2L1-2
AT5G46730.1	18	873	166	343	359	CDS	GGTGGTATTGGTGGTGG	G2L1-4
AT2G17870.1	49	906	301	407	417	CDS	GGTGGTGGTGG	G2L1-2
AT3G23450.1	50	1359	352	849	868	CDS	GGGGGTGGTTACGGAGGCGG	G2L1-4
AT3G54290.1	199	1053	224	669	696	CDS	GGAGGTGCGCGGCGGTCTAGGAGGCTGG	G2L1-9
AT1G76010.1	155	1053	428	609	647	CDS	GGGGGAAGGAGAAGGGGAAGGAGAAGGAGAAGGGGAGGG	G3L1-15
AT5G04280.1	85	933	249	437	448	CDS	GGGTGGAGGTGG	G2L1-2
AT1G76010.1	155	1053	428	609	634	CDS	GGGGAAGGAGAAGGAGAAGGGGAGGG	G3Bulge
AT3G49430.3	445	903	84	764	774	CDS	GGTGGTGGTGG	G2L1-2
AT1G76010.1	155	1053	428	615	632	CDS	GGAAGGAGAAGGAGAAGG	G2L1-4
AT2G28910.1	134	999	212	525	540	CDS	GGAGGAGTTGGAGTGG	G2L1-4
AT2G41260.2	31	843	206	246	273	CDS	GGGGTGGATGTTGGTGGTGCCGGTGGGG	G2L1-9
AT5G02260.1	66	777	406	213	234	CDS	GGGCATGGGTGTGCGTGGTGGG	G3Bulge
AT2G37640.1	41	789	372	200	221	CDS	GGGCATGGGTGTGCGCGGCGGG	G3Bulge
AT2G33310.3	267	741	812	358	386	CDS	GGGGTGCGCGGTGGTGGTGGACTAAATGG	G2L1-9
AT3G09840.1	154	2430	220	1934	1950	CDS	GGTGGAGGTAGCGGTGG	G2L1-4
AT5G13100.1	129	1065	318	527	556	CDS	GGAGGTTTTTGGAGGAGTGGCAGGCGGCGG	G2L1-9
AT4G24820.1	123	1164	308	627	645	CDS	GGAGAGGGTCAGTGGTGGG	G2L1-9
AT5G46730.1	18	873	166	226	242	CDS	GGAGGTATAGGAGGTGG	G2L1-4
AT4G25080.5	169	939	284	425	452	CDS	GGGAGTGTTGGAGGAATAGCGGAGGCGG	G2L1-9
AT3G55460.1	98	789	260	207	217	CDS	GGTGGTGGTGG	G2L1-2
AT4G25080.5	169	939	284	412	432	CDS	GGAGGCGGTTGAAGGAGGCGG	G2L1-9
AT4G12720.2	286	849	520	420	448	CDS	GGTTTAAGGGAAGAAGGGGAGAAGAGAGG	G2L1-9
AT5G04770.1	50	1752	115	1072	1097	CDS	GGGGTGGTGAAAGCAGTGGGTAAGGG	G3Bulge
AT4G24240.1	164	1062	279	509	519	CDS	GGAGGTGGAGG	G2L1-2
AT3G26580.1	46	1053	195	358	368	CDS	GGAGGAGGAGG	G2L1-2
AT2G34470.2	94	831	165	170	190	CDS	GGGGTGGGTGCTGCGGAAGGG	G3Bulge
AT5G46730.1	18	873	166	139	149	CDS	GGAGGTGGTGG	G2L1-2
AT3G23450.1	50	1359	352	627	659	CDS	GGGTGGTGGTTATGGAGGTGGGAACGGCTAGGG	G3Bulge
AT3G23450.1	50	1359	352	639	658	CDS	GGTGGTGGTTATGGAGGTGG	G2L1-4
AT4G36780.1	137	798	472	159	169	CDS	GGAGGAGGAGG	G2L1-2
AT3G08640.1	112	1014	303	350	360	CDS	GGTGGTGGAGG	G2L1-2
AT2G20990.3	275	1740	207	1199	1230	CDS	GGGGCGGGTAGTCTAGAAAAAAGGAGTCGGGG	G3Bulge
AT3G44300.1	40	1020	363	246	264	CDS	GGGTGGGGATTTGGTTTGG	G2L1-4
AT2G37630.1	203	1104	183	471	504	CDS	GGGTGGTGAAGGGATTGGCGAAACGGCAGGAGGG	G3Bulge
AT5G44190.1	66	1161	177	403	419	CDS	GGTGGCAGTGGTGGTGG	G2L1-4
AT2G32080.1	130	891	479	197	207	CDS	GGAGGAGGAGG	G2L1-2
AT1G06080.1	93	918	209	159	184	CDS	GGGTGTAACGGGAGAAGAAGGAGGGG	G3Bulge
AT1G52070.1	24	948	252	115	136	CDS	GGGTGACGAACGGAGGGAAGGG	G3Bulge
AT5G58470.2	66	1269	859	481	497	CDS	GGTGGTGCTGGTGGGGG	G2L1-4
AT4G34230.2	53	1074	179	266	289	CDS	GGGTGGAGGTGATGAAGGGGATGG	G2L1-9
AT3G23160.1	374	1596	204	1107	1127	CDS	GGGAGAGTTTGGGTTGGGTGG	G3VL1-9
AT5G52470.1	103	927	195	167	186	CDS	GGTGGAGGTTTTGGAGAAGG	G2L1-4
AT4G34230.2	53	1074	179	266	285	CDS	GGAGGTGATGAAGGGGATGG	G2L1-9
AT4G32850.4	354	2193	1058	1668	1697	CDS	GGGGGTTGAGGGAGACGGGAGACGTTCGGG	G3L1-15
AT4G26480.1	170	927	463	225	239	CDS	GGGTGGTGGTGATGG	G2L1-4
AT5G52470.1	103	927	195	149	168	CDS	GGTGGTGGTAGAGAAGGTGG	G2L1-9
AT5G56140.1	93	948	411	166	177	CDS	GGAGGGAGGCGG	G2L1-2
AT4G17950.1	225	1320	305	667	677	CDS	GGTGGTGGTGG	G2L1-2
AT5G56140.1	93	948	411	163	173	CDS	GGAGGCGGCGG	G2L1-2
AT3G50000.1	28	1212	227	351	367	CDS	GGGAGAGGGGTGGAAGG	G2L1-4
AT2G23070.1	27	1299	197	434	447	CDS	GGAAGGATGGAAGG	G2L1-2
AT1G51800.1	55	2685	137	1836	1853	CDS	GGTGTGGTTTTGGTGGGG	G2L1-4
AT4G13660.1	128	954	124	167	194	CDS	GGGGTTACTAGGGCAGGGTGGTTGATGG	G3VL1-9
AT5G56140.1	93	948	411	130	140	CDS	GGAGGAGGAGG	G2L1-2
AT1G47128.1	61	1389	314	526	548	CDS	GGGTTGTTGAGGGCGTTGGTGGG	G3Bulge
AT1G60140.1	248	2586	312	1912	1933	CDS	GGGGTTGGGTGTGGGGTCGTGG	G3VL1-9
AT5G47390.1	211	1098	312	355	399	CDS	GGGCCTCACAACCTGGGCCAAGGTACGGGTGGGCTAGGTCTTGGG	G3L1-15
AT4G33380.2	262	981	389	265	279	CDS	GGAGGAGGGGAGCGG	G2L1-4
AT3G23450.1	50	1359	352	423	437	CDS	GGGAGGTGGAAAAGG	G2L1-4
AT3G01100.2	155	1791	911	937	962	CDS	GGGTTTGTAGGGATCTTTGGGTGGGG	G3L1-15
AT5G22060.1	129	1260	176	385	395	CDS	GGTGGTGGAGG	G2L1-2
AT3G44110.1	197	1263	321	453	463	CDS	GGTGGAGGAGG	G2L1-2
AT4G08350.1	117	3126	167	2218	2246	CDS	GGGGCAGGAGAAGGTGGGGGTACGGAGGG	G3Bulge
AT5G51980.1	180	1314	289	476	492	CDS	GGGTGGTTTAGAGGGGG	G2L1-9
AT5G42270.1	173	2115	192	1254	1281	CDS	GGGAGAGTAGTAAAGGTGGTGGGTAGGG	G3Bulge
AT1G22910.3	219	1044	215	222	242	CDS	GGGTCGGGATAAGGAGGGCGG	G3VL1-9
AT3G15160.1	215	1689	194	824	847	CDS	GGAGGTTGGGAACTGGGGCTGGGG	G3VL1-9
AT2G02040.1	119	1758	125	798	818	CDS	GGGTTTGGGATTTGGGGTGGG	G3L1-15
AT3G23450.1	50	1359	352	333	343	CDS	GGAGGTGGTGG	G2L1-2
AT5G02480.1	589	1527	234	1004	1014	CDS	GGAGGAGGAGG	G2L1-2
AT4G31780.1	223	1515	261	569	612	CDS	GGGAGGAGTGGGTTTTGGGGTGGTCAGGGTAAAAGGGATTAGGG	G3L1-15
AT4G15330.1	23	1542	136	384	416	CDS	GGTCATTAGAGGTATCCCTCGGACATACTTTGG	G2L1-9
AT3G05165.2	180	1404	151	414	430	CDS	GGGGGTGGCGTGGAGGG	G2L1-4
AT1G12990.1	333	1179	523	331	350	CDS	GGGTAGTAGGTGGTGTAGGG	G2L1-9
AT5G13640.1	467	2016	328	1286	1301	CDS	GGGTGGGGGCGGTGGG	G3Bulge
AT5G19180.1	99	1365	264	256	272	CDS	GGGTTGGGTGGGCGTGG	G3VL1-9
AT4G34000.1	336	1365	284	470	498	CDS	GGGTTTTAGAAAGGGTTAAGGTGGTGGGG	G3Bulge
AT3G01120.1	67	1692	475	517	535	CDS	GGACTAGGGGAGGAGCCGG	G2L1-4
AT1G13020.1	164	1650	383	537	563	CDS	GGGTGGTGGTGGTGGCGGGGTTCTGGG	G3Bulge
AT1G69850.1	65	1758	269	504	536	CDS	GGGAGGGTGTGGGTTTCGATGTTCCATGTTGGG	G3Bulge
AT3G19100.1	205	1800	315	644	673	CDS	GGGTTTTACGGGAGAGGGTTAGAGAAGGGG	G3L1-15
AT3G05220.1	213	1734	149	580	590	CDS	GGAGGAGGTGG	G2L1-2
AT3G16400.1	319	1413	215	343	368	CDS	GGGTATGTAGAGGGTAGAGTGGTGGG	G3Bulge
AT4G35230.1	50	1539	213	201	211	CDS	GGAGGAGGAGG	G2L1-2
AT5G25350.1	138	1872	590	553	585	CDS	GGGTGAGGGTGCTTAGACTTCGAAGGGGTTGGG	G3L1-15
AT5G25350.1	138	1872	590	535	579	CDS	GGGTGCTTAGACTTCGAAGGGGTTGGGTGGTGCTGAGCTGCAGGG	G3L1-15
AT4G29780.1	155	1623	219	336	346	CDS	GGAGGCGGCGG	G2L1-2
AT5G43400.1	74	1968	238	576	603	CDS	GGGAGAAGGAGGTTTGGGCTAAGAAGGG	G3Bulge
AT5G25350.1	138	1872	590	535	561	CDS	GGGGTTGGGTGGTGCTGAGCTGCAGGG	G3Bulge
AT5G67250.1	73	1584	304	169	194	CDS	GGGCTAGGTGTTGTAAGGGGTGTCGG	G2L1-9
AT5G67250.1	73	1584	304	158	188	CDS	GGTGTTGTAAGGGGTGTCGGTAGCTAAGTGG	G2L1-9
AT5G25754.1	113	1545	279	137	164	CDS	GGGTGAGAGGGAGAGGGGACCTGGAAGG	G3VL1-9
AT5G25350.1	138	1872	590	462	495	CDS	GGGGAGGTTTGAGGATCTGTTTTTGGGAAGTGGG	G3Bulge
AT1G17745.2	142	1956	262	562	577	CDS	GGAGGGGAAGCGGCGG	G2L1-4
AT2G45620.1	79	2295	154	750	777	CDS	GGGGACGGCAATAAGGGTTATACTGGGG	G2L1-9
AT5G14520.1	74	1773	93	99	123	CDS	GGCGTAAAGGAAGGAAGAAAAAGGG	G2L1-9
AT2G38650.2	273	1860	260	304	314	CDS	GGAGGCGGTGG	G2L1-2
AT5G52510.1	147	1923	184	196	206	CDS	GGTGGTGGTGG	G2L1-2
AT4G24800.3	505	2109	269	709	738	CDS	GGGGTTAAAGGAAAGGGTGGTGGAGGTAGG	G2L1-9
AT5G04720.1	36	2436	219	559	590	CDS	GGGTTTAGGTTAGGGTGGGGGTTTAGTCGTGG	G3VL1-9
AT5G47020.1	405	4266	223	2695	2726	CDS	GGGAGAAGGGGCTTAGCTGGAGGTAACAGGGG	G3Bulge
AT4G26970.1	159	2988	202	1114	1130	CDS	GGAGGTTGTGGGGTGGG	G2L1-4
AT2G05710.1	192	2973	328	1122	1148	CDS	GGGGGTTGTGGGGTAGGTCGTTGAGGG	G3Bulge
AT3G22270.1	335	2349	611	636	661	CDS	GGACTAGGAGATAGTGGTTATTGAGG	G2L1-9
AT5G47020.1	405	4266	223	2557	2601	CDS	GGGAGGAGGTGGAGGTGGTGGGGGTTCTCCGGGTGGGGCCGGGGG	G3Bulge
AT3G46740.1	47	2457	291	399	409	CDS	GGTGGTGGTGG	G2L1-2
AT1G20960.1	181	6516	316	4434	4455	CDS	GGGAAGGGTTTGAAGGGGAGGG	G3L1-15
AT5G04930.1	639	3477	249	1786	1798	CDS	GGGTGGGGGTTGG	G2L1-2
AT5G11700.2	293	4431	499	2178	2192	CDS	GGGGGGAAATGGTGG	G2L1-4
AT5G47020.1	405	4266	223	1225	1235	CDS	GGAGGCGGTGG	G2L1-2
AT5G11700.2	293	4431	499	1179	1189	CDS	GGGGGTGGTGG	G2L1-2

## Sheet: Table_S2
gene_id	5'UTR	CDS	3'UTR	start_position	end_position	genic_location	sequence	catalogue
AT1G01100.2	83	339	209	282	292	CDS	GGTGGAGGTGG	G2L1-2
AT1G01720.1	141	870	305	940	951	CDS	GGGAGGAGGAGG	G2L1-2
AT1G01720.1	141	870	305	940	950	CDS	GGAGGAGGAGG	G2L1-2
AT1G01730.1	46	675	189	571	584	CDS	GGCTGGGAGGTTGG	G2L1-2
AT1G01820.1	128	708	212	445	461	CDS	GGGTCAGGACGGTTCGG	G2L1-4
AT1G01990.1	142	738	296	857	867	CDS	GGAGGAGGAGG	G2L1-2
AT1G02360.1	44	819	148	668	681	CDS	GGTTTAGGCGGCGG	G2L1-4
AT1G02500.2	129	1182	219	907	932	CDS	GGCGGAGGCACTCGAGGGGTAGGTGG	G2L1-9
AT1G02840.2	54	858	643	281	306	CDS	GGAGGGTGGTACGCGGTTAAGGTGGG	G2L1-9
AT1G03090.2	36	2205	365	631	643	CDS	GGAAGGGGGGTGG	G2L1-2
AT1G03475.1	36	1161	251	662	677	CDS	GGTGGTGGTTTGGTGG	G2L1-4
AT1G03600.1	40	525	215	496	514	CDS	GGAGCGGAAGGAGAAGCGG	G2L1-9
AT1G04170.1	199	1398	196	1004	1020	CDS	GGTGGACGTTGAGGTGG	G2L1-9
AT1G04250.1	124	690	273	445	455	CDS	GGCGGCGGAGG	G2L1-2
AT1G04270.1	93	459	248	489	509	CDS	GGTCCGGATGGCACGAACTGG	G2L1-9
AT1G04400.1	436	1839	169	343	356	5'UTR	GGAGTTGGAGGAGG	G2L1-4
AT1G04430.1	281	1872	226	263	281	CDS	GGTTGGAATGATAGGAGGG	G2L1-9
AT1G04800.1	49	603	183	635	645	CDS	GGAGGCGGCGG	G2L1-2
AT1G04800.1	49	603	183	323	342	CDS	GGTGGAGGCTTAGGAGGAGG	G2L1-4
AT1G04800.1	49	603	183	320	330	CDS	GGAGGAGGTGG	G2L1-2
AT1G04810.1	124	3006	181	1448	1459	CDS	GGGCGGTGGTGG	G2L1-2
AT1G04820.1	120	1353	230	1340	1360	CDS	GGTATGGGAGTGGGTGTATGG	G2L1-9
AT1G04820.1	120	1353	230	544	557	CDS	GGTCAGGGAGGTGG	G2L1-4
AT1G04820.1	120	1353	230	148	166	CDS	GGACCTATGGTCGGACTGG	G2L1-9
AT1G04960.2	444	1005	220	1270	1292	CDS	GGAAGGCAGTCTTTGGCGTCTGG	G2L1-9
AT1G05140.1	133	1326	50	1315	1336	CDS	GGAGGGCGGAGCTTGGCGAAGG	G2L1-9
AT1G05190.1	92	672	171	730	742	CDS	GGAAGGAAGGAGG	G2L1-2
AT1G05340.1	257	219	235	369	393	CDS	GGTGAAATGGGACTCGATGGCTTGG	G2L1-9
AT1G05570.1	204	5853	174	4947	4968	CDS	GGGGGAGAGTTCAGGTTAGAGG	G2L1-9
AT1G05850.1	182	966	330	489	508	CDS	GGAGGTCACCATGGTTTTGG	G2L1-9
AT1G06060.1	128	642	345	945	961	3'UTR	GGTTTGGTTTGGTTTGG	G2L1-4
AT1G06080.1	93	918	209	876	900	CDS	GGTGGTAAGATTCGGAACAGAGCGG	G2L1-9
AT1G06080.1	93	918	209	309	323	CDS	GGCTCGGGTGGGTGG	G2L1-4
AT1G06080.1	93	918	209	159	184	CDS	GGGTGTAACGGGAGAAGAAGGAGGGG	G3Bulge
AT1G06090.1	38	900	193	627	643	CDS	GGAGGTTGTGGGTGCGG	G2L1-4
AT1G06350.1	30	903	217	622	635	CDS	GGTTGCGGGGGCGG	G2L1-4
AT1G06360.1	42	900	210	817	831	CDS	GGTGGTGAGGTTAGG	G2L1-4
AT1G06360.1	42	900	210	631	657	CDS	GGGTTAGTGTGGAGGTTGCGGGGGCGG	G2L1-9
AT1G06410.1	105	2556	497	1751	1767	CDS	GGGGTAGGGGGTTGTGG	G2L1-4
AT1G06570.1	2	1422	130	1326	1339	CDS	GGTGGTGTAGGAGG	G2L1-4
AT1G06620.1	17	1098	177	222	234	CDS	GGCACGGTGGAGG	G2L1-4
AT1G06680.1	115	792	232	751	772	CDS	GGGTGGAAGCAGAGGTAGTCGG	G2L1-9
AT1G06680.1	115	792	232	751	771	CDS	GGTGGAAGCAGAGGTAGTCGG	G2L1-9
AT1G06700.2	467	1086	269	1284	1299	CDS	GGTGGCCAAAGGAGGG	G2L1-9
AT1G07040.1	273	1116	287	631	647	CDS	GGTATTGGTGGTTAGGG	G2L1-4
AT1G07135.1	35	468	229	369	394	CDS	GGTGGTGGGTCTGACGGTAATGGTGG	G2L1-9
AT1G07140.1	105	687	637	921	945	3'UTR	GGGCTGGGGTTCGCTAGGGGGTTGG	G3VL1-9
AT1G07250.1	63	1440	164	1413	1439	CDS	GGAGGTAGGTAGTTTCGGAAGGAACGG	G2L1-9
AT1G07320.1	57	849	340	836	859	CDS	GGAGGTGGCGTAGTTGTGGCATGG	G2L1-9
AT1G07320.1	57	849	340	567	592	CDS	GGAGGTGGTGATAGCGTGGTGGAAGG	G2L1-9
AT1G07570.1	185	1233	199	1044	1068	CDS	GGGTGAGGTGTTCCAAGGAGAGAGG	G2L1-9
AT1G07670.1	99	3186	253	403	425	CDS	GGGTAGAGTGGTGGAAGCAGCGG	G2L1-9
AT1G07750.1	80	1071	263	1076	1092	CDS	GGTGGAGGCCTCGGTGG	G2L1-4
AT1G07750.1	80	1071	263	857	868	CDS	GGTGGTTGGTGG	G2L1-2
AT1G07750.1	80	1071	263	731	745	CDS	GGTTGGAGAGGTTGG	G2L1-4
AT1G07750.1	80	1071	263	686	698	CDS	GGACGGAGGTAGG	G2L1-2
AT1G07750.1	80	1071	263	363	380	CDS	GGTGGTACACTGGTGTGG	G2L1-9
AT1G07750.1	80	1071	263	123	136	CDS	GGTGGTAGAGGAGG	G2L1-4
AT1G07770.1	122	393	210	475	495	CDS	GGAACGGAGGTTGTAAGAAGG	G2L1-9
AT1G07810.1	128	3186	185	1411	1428	CDS	GGTAGGCTGGGTAACCGG	G2L1-9
AT1G07890.6	238	750	316	1137	1148	3'UTR	GGAGGTCGGGGG	G2L1-2
AT1G07890.6	238	750	316	1123	1141	3'UTR	GGGGGTTGGTTTTTGTCGG	G2L1-9
AT1G07890.6	238	750	316	393	411	CDS	GGCTTACCTGGAGGTCAGG	G2L1-9
AT1G07920.1	113	1350	320	1609	1619	3'UTR	GGCGGTGGAGG	G2L1-2
AT1G07930.1	125	1350	332	1615	1625	3'UTR	GGCGGTGGAGG	G2L1-2
AT1G07930.1	125	1350	332	1597	1622	3'UTR	GGTGGAGGCTAGTTCTTGGGTCAAGG	G2L1-9
AT1G07940.2	244	1350	397	1746	1756	3'UTR	GGAGGCGGTGG	G2L1-2
AT1G08320.3	270	1446	209	484	494	CDS	GGAGGAGGAGG	G2L1-2
AT1G08510.1	348	1239	466	717	738	CDS	GGGATATGGTTTTCCTAGGTGG	G2L1-9
AT1G08570.1	167	828	422	251	271	CDS	GGTTTGGGTGGTTTTGAGTGG	G2L1-9
AT1G08630.1	302	1077	187	989	1012	CDS	GGAGGTGGATTACAAAAGGATTGG	G2L1-9
AT1G08700.1	129	1362	70	848	871	CDS	GGGGGGGTGGTGGTTGGTTTCGGG	G3Bulge
AT1G08770.1	50	630	185	479	498	CDS	GGTTACGGTTTTGGCAATGG	G2L1-4
AT1G08890.1	26	1395	254	1502	1512	3'UTR	GGGGGGGGAGG	G2L1-2
AT1G09070.1	64	975	227	1003	1026	CDS	GGTGGGTACAGTGGGTACAGTGGG	G3VL1-9
AT1G09070.1	64	975	227	994	1023	CDS	GGGTACAGTGGGTACAGTGGGTACAGTGGG	G3L1-15
AT1G09070.1	64	975	227	941	966	CDS	GGTTGGTTGTTGGGTGGGTTATTTGG	G2L1-9
AT1G09070.1	64	975	227	930	962	CDS	GGTTGTTGGGTGGGTTATTTGGTCGAGGTTCGG	G2L1-9
AT1G09070.1	64	975	227	929	955	CDS	GGGTGGGTTATTTGGTCGAGGTTCGGG	G3Bulge
AT1G09070.1	64	975	227	930	954	CDS	GGTGGGTTATTTGGTCGAGGTTCGG	G2L1-9
AT1G09270.1	137	1617	389	1247	1264	CDS	GGTCGCGGTTGGTGTCGG	G2L1-4
AT1G09280.1	62	1746	109	1493	1518	CDS	GGACAAAGGGTGTATGTCGGCGTCGG	G2L1-9
AT1G09330.1	188	561	241	387	416	CDS	GGTGGTGGACTCTGGTTGGTCATATGCGGG	G2L1-9
AT1G09430.1	139	1275	424	957	978	CDS	GGTGGAGGTCGATGGTAGCAGG	G2L1-9
AT1G09430.1	139	1275	424	407	428	CDS	GGAGGTAGAGCTGGAGTCACGG	G2L1-9
AT1G09570.1	218	3369	242	2136	2153	CDS	GGTTGGTAATTGGTCAGG	G2L1-9
AT1G09645.1	199	321	231	221	238	CDS	GGCGGTACTTTCTGGTGG	G2L1-9
AT1G09760.1	89	750	351	608	624	CDS	GGAGGAGGGCTCTTTGG	G2L1-9
AT1G09870.1	76	1464	154	434	461	CDS	GGAGGGGAACGGACTAGTCGAGGGGTGG	G2L1-9
AT1G09970.1	168	2931	265	2185	2201	CDS	GGTGTTGGAGGAGATGG	G2L1-4
AT1G10140.1	75	504	168	439	463	CDS	GGAGAAGGAGATAGGAGCGGTAGGG	G2L1-9
AT1G10470.1	198	780	297	253	266	CDS	GGAGGCTATGGTGG	G2L1-4
AT1G10670.4	276	1272	223	1094	1115	CDS	GGAGGTGGTCGATGGTAACAGG	G2L1-9
AT1G11200.1	83	888	182	820	831	CDS	GGTGGAGGTTGG	G2L1-2
AT1G11260.1	132	1569	204	1616	1637	CDS	GGTAGGAGGTGTTTGGAACTGG	G2L1-9
AT1G11260.1	132	1569	204	1610	1633	CDS	GGAGGTGTTTGGAACTGGTTATGG	G2L1-9
AT1G11260.1	132	1569	204	748	760	CDS	GGTGGCGCGGAGG	G2L1-4
AT1G11260.1	132	1569	204	724	738	CDS	GGCGGTAGGGGTTGG	G2L1-4
AT1G11480.2	262	1698	215	589	617	CDS	GGGTTGGTGATACGGAGGGTCGATTTTGG	G2L1-9
AT1G11680.1	196	1467	169	1596	1614	CDS	GGTTGGTGGTATCGCAAGG	G2L1-9
AT1G11840.2	306	852	346	1105	1126	CDS	GGTGGTTTTGGCAAAAGGTCGG	G2L1-9
AT1G11860.3	417	1227	22	1091	1116	CDS	GGGTAGAAGGGGCCATATGGGTCAGG	G3VL1-9
AT1G11860.3	417	1227	22	424	447	CDS	GGGATCGACGGTATCTGAGGGTGG	G2L1-9
AT1G11910.1	114	1521	335	1189	1207	CDS	GGTGGTGGCTGAGTTACGG	G2L1-9
AT1G12000.1	108	1701	263	678	691	CDS	GGTGGTTGGGTAGG	G2L1-4
AT1G12080.2	127	417	157	445	461	CDS	GGAGGAGGTGTTGGCGG	G2L1-4
AT1G12110.1	108	1773	255	1029	1055	CDS	GGGCGAAGGACTAGGGAATAACGACGG	G2L1-9
AT1G12110.1	108	1773	255	963	982	CDS	GGAAGTAGCTTGGAAGGCGG	G2L1-9
AT1G12110.1	108	1773	255	888	900	CDS	GGAGGTGCGGCGG	G2L1-4
AT1G12140.1	17	1380	749	635	652	CDS	GGATAGTGATGGTGGTGG	G2L1-9
AT1G12310.1	110	447	335	481	495	CDS	GGTGGAGGAACTAGG	G2L1-9
AT1G12500.1	87	1086	392	1067	1088	CDS	GGGTAGTGGCAGTGGCCTAAGG	G2L1-9
AT1G12640.1	132	1389	274	689	712	CDS	GGGTTTAGGGAAAGGGAAGCCAGG	G3VL1-9
AT1G12760.1	230	1227	355	691	707	CDS	GGAGGACAAGGAGGAGG	G2L1-4
AT1G12760.1	230	1227	355	357	368	CDS	GGGTGGAGGAGG	G2L1-2
AT1G12780.1	208	1056	198	245	265	CDS	GGGCTATTTCGGTCGTGGTGG	G2L1-9
AT1G12900.1	117	1200	184	334	348	CDS	GGATGGTTAGGATGG	G2L1-4
AT1G12900.1	117	1200	184	328	344	CDS	GGTTAGGATGGCTTGGG	G2L1-4
AT1G12920.1	144	1305	207	1360	1373	CDS	GGTGGTTAGGGTGG	G2L1-4
AT1G12990.1	333	1179	523	331	350	CDS	GGGTAGTAGGTGGTGTAGGG	G2L1-9
AT1G13060.2	170	897	213	765	781	CDS	GGGAACTCGGCAGGAGG	G2L1-9
AT1G13060.2	170	897	213	540	556	CDS	GGAGGTCGGTAACATGG	G2L1-9
AT1G13245.1	87	126	366	312	327	3'UTR	GGGCTAGGCGGTCCGG	G2L1-4
AT1G13250.1	61	1038	342	1215	1237	3'UTR	GGCAGGCTAGTTTTGGATGGTGG	G2L1-9
AT1G13360.1	80	585	272	555	587	CDS	GGGGAGTTGTCGGTGCATTAGAGGTGGTAGAGG	G2L1-9
AT1G13390.2	290	531	348	950	996	3'UTR	GGGTTTTGGTTTTGGGATTTAAATATTGTTAGGGTAAATATTTAGGG	G3L1-15
AT1G13390.2	290	531	348	516	526	CDS	GGTGGTGGTGG	G2L1-2
AT1G13440.1	153	1017	269	404	437	CDS	GGTCGGAGTGGGGTACCCTACAGGAGTCCCAAGG	G2L1-9
AT1G13640.1	371	1869	249	1312	1332	CDS	GGTTTTCTAAAGGTGGTACGG	G2L1-9
AT1G13740.1	295	1047	249	1274	1284	CDS	GGTGGTGGTGG	G2L1-2
AT1G14200.1	129	540	148	537	551	CDS	GGATTGGTGAGGAGG	G2L1-4
AT1G14740.1	59	2202	237	2111	2132	CDS	GGAGGAAGAGAGGAGGCAGAGG	G2L1-9
AT1G14870.1	65	459	216	438	456	CDS	GGTGCAAGGGGCGGGTAGG	G2L1-9
AT1G14900.1	79	615	331	619	646	CDS	GGGTGCAGGGGATGCGAGTGGACAGCGG	G2L1-9
AT1G14980.1	91	297	302	224	250	CDS	GGGCAGGAATAGGGAACTAGGTCCAGG	G2L1-9
AT1G15100.1	33	468	277	551	563	3'UTR	GGTCGGTCGGTGG	G2L1-2
AT1G15100.1	33	468	277	268	278	CDS	GGTGGTGGAGG	G2L1-2
AT1G15110.2	275	1362	187	828	839	CDS	GGGGGTGGTTGG	G2L1-2
AT1G15180.2	397	1233	208	1759	1776	3'UTR	GGTTTGGAAGGTTATTGG	G2L1-9
AT1G15400.1	58	438	206	272	291	CDS	GGAGGACCACGAGGAGGTGG	G2L1-9
AT1G15410.1	1067	993	246	965	981	5'UTR	GGGAGGGGGTGATTTGG	G2L1-9
AT1G15500.1	136	1857	186	379	390	CDS	GGCGGAGGCCGG	G2L1-2
AT1G15670.1	167	1080	292	1085	1102	CDS	GGTCTGGAGGAATAGCGG	G2L1-9
AT1G15690.1	125	2313	334	848	875	CDS	GGGTGGTGGTTGTGCCGGTTTCTCTCGG	G2L1-9
AT1G15690.1	125	2313	334	659	676	CDS	GGTTGTGGAAAGGAGCGG	G2L1-4
AT1G15690.1	125	2313	334	656	670	CDS	GGAAAGGAGCGGAGG	G2L1-4
AT1G15820.1	183	777	223	506	528	CDS	GGGTTCTTGGCGACGGTAGCGGG	G2L1-9
AT1G15950.1	101	1035	265	580	606	CDS	GGCGGTGGTAGAACGGCATTGTTATGG	G2L1-9
AT1G16000.1	43	261	210	89	99	CDS	GGAGGCGGAGG	G2L1-2
AT1G16190.1	115	1107	211	577	599	CDS	GGGTTGACGGAGGAGGGTAAAGG	G2L1-9
AT1G16858.1	216	78	1964	1744	1758	3'UTR	GGAGGTAACGGTTGG	G2L1-4
AT1G16860.1	414	1425	419	1744	1758	CDS	GGAGGTAACGGTTGG	G2L1-4
AT1G17080.1	70	465	189	335	352	CDS	GGTAGGTTCTGGTTAAGG	G2L1-4
AT1G17160.1	43	1140	141	460	485	CDS	GGGGTGTGGGTAGTAGCGGGTTGCGG	G3VL1-9
AT1G17370.1	212	1260	300	927	943	CDS	GGTAGGAGGCTCTGTGG	G2L1-9
AT1G17470.1	123	1200	250	1240	1254	CDS	GGCCGGAGAAGGAGG	G2L1-4
AT1G17470.1	123	1200	250	505	520	CDS	GGACGGAAGGAGCGGG	G2L1-4
AT1G17470.1	123	1200	250	271	284	CDS	GGAAGGGGCGGAGG	G2L1-4
AT1G17530.1	92	564	220	602	623	CDS	GGGGCGGTGTTGACGTGGTCGG	G2L1-9
AT1G17530.1	92	564	220	471	483	CDS	GGCGGTGGTGTGG	G2L1-4
AT1G17530.1	92	564	220	421	446	CDS	GGGTTGTTAGGGTTGGGATAATGGGG	G3L1-15
AT1G17745.2	142	1956	262	904	932	CDS	GGTGGAGGCAGGGTTGAAAGGGCTTTGGG	G3VL1-9
AT1G17745.2	142	1956	262	562	577	CDS	GGAGGGGAAGCGGCGG	G2L1-4
AT1G17810.1	184	804	185	836	847	CDS	GGTGGAGGTAGG	G2L1-2
AT1G17860.1	42	591	105	193	206	CDS	GGCGGAGGTGCCGG	G2L1-4
AT1G18260.1	95	2037	199	78	88	5'UTR	GGAGGAGGTGG	G2L1-2
AT1G18300.1	154	624	287	455	470	CDS	GGCAGAGGGTTGGAGG	G2L1-4
AT1G18630.1	107	468	176	546	556	CDS	GGTGGTGGTGG	G2L1-2
AT1G18890.1	226	1638	704	1924	1957	3'UTR	GGGTAGGGAGTTTCTTGTTCGGGCCTTTTAAGGG	G3L1-15
AT1G19330.3	243	747	261	268	284	CDS	GGAGGTAAGTGGTGAGG	G2L1-9
AT1G19350.5	214	1008	246	1256	1270	3'UTR	GGTTAGGAAGGAAGG	G2L1-4
AT1G19770.1	79	1182	135	1032	1051	CDS	GGGTTGGGTTATCTGGACGG	G2L1-9
AT1G20010.1	101	1350	238	1294	1323	CDS	GGTAAAGCAGGTAAGGAAGAGGACACATGG	G2L1-9
AT1G20010.1	101	1350	238	522	541	CDS	GGACTTGGACACGGAGGAGG	G2L1-4
AT1G20010.1	101	1350	238	521	535	CDS	GGACACGGAGGAGGG	G2L1-4
AT1G20110.1	69	1806	257	1741	1755	CDS	GGCGGAGGGTCTAGG	G2L1-4
AT1G20140.1	72	492	191	519	532	CDS	GGAGGCGGAGAAGG	G2L1-4
AT1G20160.1	37	2310	58	2113	2126	CDS	GGCGGAGTGGCAGG	G2L1-4
AT1G20190.1	107	759	273	365	380	CDS	GGTGGCACTCAGGCGG	G2L1-9
AT1G20200.1	129	1467	208	1086	1105	CDS	GGTTCAGGGGTTAGGATTGG	G2L1-9
AT1G20260.1	155	1464	300	321	345	CDS	GGGGTAGTTGGAGGTTCTGGACTGG	G2L1-9
AT1G20340.1	90	504	341	309	324	CDS	GGGTAGGGGAGGAGGG	G2L1-4
AT1G20440.1	108	798	313	792	816	CDS	GGGGAAGAAGAGGAGGCCTACAAGG	G2L1-9
AT1G20580.1	95	396	271	438	466	CDS	GGGGAAGGAGGTCAAGGTGCGGGCCCGGG	G3Bulge
AT1G20580.1	95	396	271	444	460	CDS	GGAGGTCAAGGTGCGGG	G2L1-4
AT1G20650.1	504	1146	178	682	696	CDS	GGCTCGAGGTGGTGG	G2L1-9
AT1G20693.1	186	435	333	588	610	CDS	GGAGGAGGAGAAGTGATGGTAGG	G2L1-9
AT1G20840.1	126	2205	168	1495	1508	CDS	GGTGGTAGGCCTGG	G2L1-4
AT1G20840.1	126	2205	168	1384	1395	CDS	GGTTGGTGGTGG	G2L1-2
AT1G20850.1	34	1071	194	929	946	CDS	GGGTTGGCGTCGGTGTGG	G2L1-4
AT1G20850.1	34	1071	194	465	488	CDS	GGCGGTGTCGAGGAAAGAAAGAGG	G2L1-9
AT1G20900.1	468	936	113	1308	1341	CDS	GGGTATTGGTGGGTGTAATGGAGGATTGACAGGG	G3Bulge
AT1G20900.1	468	936	113	1101	1112	CDS	GGAGGCTGGTGG	G2L1-2
AT1G20900.1	468	936	113	1090	1105	CDS	GGTGGACTGGAACGGG	G2L1-4
AT1G20900.1	468	936	113	973	983	CDS	GGAGGAGGAGG	G2L1-2
AT1G20960.1	181	6516	316	4434	4469	CDS	GGGCATTTGGTTCTGGGAAGGGTTTGAAGGGGAGGG	G3L1-15
AT1G20960.1	181	6516	316	4434	4455	CDS	GGGAAGGGTTTGAAGGGGAGGG	G3L1-15
AT1G21110.1	134	1122	129	773	790	CDS	GGTGGAGGGTGTAGTTGG	G2L1-9
AT1G21120.1	133	1122	103	772	789	CDS	GGTGGAGGGTGTAGTTGG	G2L1-9
AT1G21400.1	66	1419	470	1264	1279	CDS	GGAGTGAGGTGGTAGG	G2L1-9
AT1G21680.1	23	2121	191	863	875	CDS	GGTTGGTAGGAGG	G2L1-2
AT1G21720.1	111	615	192	696	721	CDS	GGTAGGAAGGGAAATCCTAGGAGAGG	G2L1-9
AT1G21830.1	87	621	311	654	669	CDS	GGAGTGGTAGGTTGGG	G2L1-4
AT1G22200.2	186	1017	414	592	604	CDS	GGTTGGAAGGTGG	G2L1-2
AT1G22500.1	105	1146	174	322	335	CDS	GGACCTGGTGGTGG	G2L1-4
AT1G22610.1	187	3090	21	1831	1849	CDS	GGGTTGGAGAACGGACTGG	G2L1-9
AT1G22710.1	147	1539	270	1192	1212	CDS	GGCTGGTTAGGTAAGTTGTGG	G2L1-9
AT1G22790.1	267	651	270	211	223	5'UTR	GGGGGAGGGAAGG	G2L1-2
AT1G22850.1	59	1035	189	498	515	CDS	GGGTCGGCATGGTATTGG	G2L1-4
AT1G22910.3	219	1044	215	814	832	CDS	GGGGTGGTACAGGAGGTGG	G2L1-4
AT1G22910.3	219	1044	215	760	770	CDS	GGTGGCGGAGG	G2L1-2
AT1G22910.3	219	1044	215	405	418	CDS	GGCGGAGGCGAAGG	G2L1-4
AT1G22910.3	219	1044	215	222	242	CDS	GGGTCGGGATAAGGAGGGCGG	G3VL1-9
AT1G23030.1	99	1839	235	667	679	CDS	GGAGGAGGAGTGG	G2L1-4
AT1G23080.2	164	1584	1039	816	826	CDS	GGTGGTGGTGG	G2L1-2
AT1G23149.1	165	156	661	641	662	3'UTR	GGGTGGCTGGGTTAACGAAGGG	G2L1-9
AT1G23150.1	399	426	157	641	662	CDS	GGGTGGCTGGGTTAACGAAGGG	G2L1-9
AT1G23190.1	77	1752	283	851	869	CDS	GGGAGGAGGTTTCAGGAGG	G2L1-9
AT1G23530.1	266	570	221	705	715	CDS	GGAGGAGGCGG	G2L1-2
AT1G23820.2	13	984	418	514	534	CDS	GGAGGAGGTTACTGGTTTTGG	G2L1-9
AT1G23950.1	64	819	571	88	99	CDS	GGGAGGAGGCGG	G2L1-2
AT1G23980.1	14	1110	176	645	655	CDS	GGAGGAGGAGG	G2L1-2
AT1G24170.1	200	1182	235	309	319	CDS	GGAGGAGGCGG	G2L1-2
AT1G24170.1	200	1182	235	306	316	CDS	GGAGGCGGCGG	G2L1-2
AT1G24800.1	81	1302	209	86	96	CDS	GGAGGAGGAGG	G2L1-2
AT1G24881.1	84	1302	213	89	99	CDS	GGAGGAGGAGG	G2L1-2
AT1G25055.1	42	1302	206	47	57	CDS	GGAGGAGGAGG	G2L1-2
AT1G25230.1	19	1020	72	836	861	CDS	GGAGAGGTACGGAAACTGGGTGGTGG	G2L1-9
AT1G25450.1	105	1479	200	1518	1534	CDS	GGCTGGTGCGAGGTAGG	G2L1-9
AT1G26110.1	230	1836	271	1911	1924	CDS	GGTGGTGCGGGAGG	G2L1-4
AT1G26470.1	43	402	210	68	78	CDS	GGAGGAGGCGG	G2L1-2
AT1G26630.2	132	417	370	613	627	3'UTR	GGTGGTGGTTGAAGG	G2L1-9
AT1G26665.1	98	570	126	18	32	5'UTR	GGAGGCTCGGAATGG	G2L1-4
AT1G26850.2	427	1851	273	1053	1079	CDS	GGGGTGTTGGTCACAGGTTTCGTCAGG	G2L1-9
AT1G27000.1	142	915	298	461	481	CDS	GGTGGTGTATATTGGTATAGG	G2L1-9
AT1G27020.1	76	927	273	258	282	CDS	GGTATTGGTAGCTGGAATTTACAGG	G2L1-9
AT1G27090.1	158	1263	141	1245	1255	CDS	GGTGGTGGTGG	G2L1-2
AT1G27130.1	122	684	289	503	514	CDS	GGGTGGCGGCGG	G2L1-2
AT1G27130.1	122	684	289	503	513	CDS	GGTGGCGGCGG	G2L1-2
AT1G27190.1	97	1806	266	1625	1645	CDS	GGGAAATTTGGGAAGGTGTGG	G2L1-9
AT1G27200.1	211	1728	263	738	761	CDS	GGCGGAGTATTGGTTGGAAAAGGG	G2L1-9
AT1G27390.1	89	633	380	555	565	CDS	GGAGGTGGAGG	G2L1-2
AT1G27435.1	64	246	382	58	93	CDS	GGGGTTTTGCGTGGGTAAGGAGGAGGGTACCGGCGG	G3VL1-9
AT1G27440.1	162	1239	124	1009	1032	CDS	GGATCCCGAGGTACCTCGGGTAGG	G2L1-9
AT1G27695.1	105	276	149	345	355	CDS	GGTGGTGGAGG	G2L1-2
AT1G27695.1	105	276	149	163	182	CDS	GGGGTAGGTTGCGGTTTAGG	G2L1-4
AT1G27695.1	105	276	149	157	176	CDS	GGTTGCGGTTTAGGTGTTGG	G2L1-4
AT1G28440.1	90	2991	276	1870	1901	CDS	GGGAACTATAGGGGTGTGTTAGGGCCCAAGGG	G3L1-15
AT1G28480.1	26	414	160	342	362	CDS	GGGAGGTTTGTTGGAGGGAGG	G2L1-9
AT1G28480.1	26	414	160	137	147	CDS	GGAGGTGGTGG	G2L1-2
AT1G28580.2	553	930	266	946	966	CDS	GGGGGGTATGGCTAGTTGAGG	G2L1-9
AT1G28580.2	553	930	266	835	850	CDS	GGGAGGTTAAAGGGGG	G2L1-9
AT1G29050.1	126	1143	146	1177	1190	CDS	GGAGGTAGCGGTGG	G2L1-4
AT1G29300.1	95	1380	340	455	471	CDS	GGTGGCGGCATAGGCGG	G2L1-4
AT1G29350.1	175	2496	292	2598	2622	CDS	GGTCGGACTCTGGGTCGTGGTAGGG	G2L1-9
AT1G29370.1	174	2496	190	2597	2621	CDS	GGTCGGACTCTGGGTCGTGGTAGGG	G2L1-9
AT1G29400.2	273	2403	353	1921	1946	CDS	GGGTAAGGTGAGTAAGGAACTTCTGG	G2L1-9
AT1G29640.1	101	423	256	403	415	CDS	GGAGGAAGGTAGG	G2L1-2
AT1G29900.1	110	3564	235	909	925	CDS	GGTGGTGGTCATGGTGG	G2L1-4
AT1G29920.1	67	804	305	446	471	CDS	GGTCGGAACTTGGTTTGACGGAGAGG	G2L1-9
AT1G29930.1	66	804	174	445	459	CDS	GGTTTGGCGGAGAGG	G2L1-4
AT1G29970.2	116	939	107	396	413	CDS	GGTCGGGTACGGGTTCGG	G2L1-4
AT1G29980.1	123	1224	133	1294	1315	CDS	GGGTTTTGGGTTTGGGTCGAGG	G3VL1-9
AT1G30120.1	158	1221	190	1308	1325	CDS	GGTGAGGAGGTCACATGG	G2L1-9
AT1G30120.1	158	1221	190	753	769	CDS	GGGTGAGGTGGTCCAGG	G2L1-4
AT1G30650.1	309	1293	324	1676	1689	3'UTR	GGGGGTTGGACTGG	G2L1-4
AT1G30650.1	309	1293	324	1489	1504	CDS	GGAAGGGCAGCGGCGG	G2L1-4
AT1G30690.2	252	1623	247	1637	1660	CDS	GGGTAGGGTTTTGGCGATACAGGG	G3Bulge
AT1G30700.1	53	1584	135	1266	1283	CDS	GGAGGGGTAGAGTGGTGG	G2L1-9
AT1G30760.1	43	1605	236	755	765	CDS	GGAGGAGGTGG	G2L1-2
AT1G30760.1	43	1605	236	752	762	CDS	GGAGGTGGAGG	G2L1-2
AT1G30890.1	97	810	135	557	571	CDS	GGTTGGTTGGTTAGG	G2L1-4
AT1G31130.1	267	966	262	982	1008	CDS	GGGTGGTGGTACTTGGTGTTGTCGTGG	G2L1-9
AT1G31330.1	98	666	187	582	597	CDS	GGGTGGGCTAGGTAGG	G2L1-4
AT1G31420.2	345	1776	399	1282	1298	CDS	GGTTTCGGAGGTGTAGG	G2L1-4
AT1G31710.1	15	2046	147	1785	1799	CDS	GGTGGACGGGTTTGG	G2L1-4
AT1G31710.1	15	2046	147	1589	1615	CDS	GGAGGCGGAAGTTTGGATCAAAGTGGG	G2L1-9
AT1G31710.1	15	2046	147	511	541	CDS	GGCGGAGCCGGAATCAGAGTGGCATGGTAGG	G2L1-9
AT1G31910.2	650	1353	439	1557	1576	CDS	GGTGGTGAAGGTCCAAGAGG	G2L1-9
AT1G31910.2	650	1353	439	1353	1369	CDS	GGTGAAGGCTGGAAGGG	G2L1-4
AT1G32050.1	171	795	307	588	611	CDS	GGAGGCGGAAATTAGGTCGTCTGG	G2L1-9
AT1G32050.1	171	795	307	238	249	CDS	GGAAGGTGGTGG	G2L1-2
AT1G32090.1	90	2421	219	1650	1668	CDS	GGGTCGGGTAGGCAGTTGG	G2L1-9
AT1G32410.3	150	423	269	123	142	5'UTR	GGAAGGTGCTATTTGGCTGG	G2L1-9
AT1G32450.1	163	1845	187	814	842	CDS	GGGTGTAAGGGAGTAGGAGTTTTATGGGG	G3Bulge
AT1G33250.1	139	1647	274	949	963	CDS	GGCGGAGGTTTTCGG	G2L1-9
AT1G34430.1	108	1398	275	496	506	CDS	GGTGGTGGTGG	G2L1-2
AT1G35140.1	92	930	110	845	875	CDS	GGGTATCTGAGGTCATGTTCGGCTAGGTCGG	G2L1-9
AT1G35430.1	121	372	107	329	346	CDS	GGGCGGCGTTGGTGTAGG	G2L1-4
AT1G35516.1	156	207	418	417	431	3'UTR	GGTGGCCTTTGGCGG	G2L1-9
AT1G35580.2	166	1656	256	1643	1665	CDS	GGTTGCATGGAAGGCTCGAATGG	G2L1-9
AT1G36050.2	263	1161	200	882	911	CDS	GGGTCGGTGGAATAACTGGAGGTTCTTGGG	G2L1-9
AT1G36050.2	263	1161	200	669	681	CDS	GGTCGGACGGTGG	G2L1-2
AT1G36370.1	63	1797	198	292	302	CDS	GGAGGAGGAGG	G2L1-2
AT1G36980.1	56	408	214	385	400	CDS	GGTCGGTGTGGTCAGG	G2L1-4
AT1G36980.1	56	408	214	114	128	CDS	GGTGGTGGGCCAAGG	G2L1-4
AT1G37130.1	90	2754	286	2592	2608	CDS	GGGTTGGTAGGTCAAGG	G2L1-4
AT1G37130.1	90	2754	286	1855	1873	CDS	GGAGGCATGTTAGGCATGG	G2L1-9
AT1G37130.1	90	2754	286	1618	1630	CDS	GGTAGGTAGGTGG	G2L1-2
AT1G37130.1	90	2754	286	1009	1021	CDS	GGTAGGCCGGTGG	G2L1-2
AT1G37130.1	90	2754	286	1000	1017	CDS	GGCCGGTGGTTACTTTGG	G2L1-9
AT1G41830.1	164	1629	275	1492	1506	CDS	GGTAGGGCTGGTGGG	G2L1-4
AT1G41830.1	164	1629	275	576	589	CDS	GGAGGCTTAGGTGG	G2L1-4
AT1G42970.1	171	1344	259	439	453	CDS	GGATGGTTAGGAAGG	G2L1-4
AT1G42970.1	171	1344	259	433	449	CDS	GGTTAGGAAGGTTTTGG	G2L1-4
AT1G43170.8	166	1170	170	1026	1041	CDS	GGTTGGAATGGGTTGG	G2L1-4
AT1G43580.1	116	1266	141	1244	1269	CDS	GGTGGGATCTCGAATGGAGATAGAGG	G2L1-9
AT1G43690.1	272	1800	248	1829	1844	CDS	GGGTGGAAGGTGTCGG	G2L1-4
AT1G43690.1	272	1800	248	1569	1579	CDS	GGAGGAGGAGG	G2L1-2
AT1G43700.1	121	1026	224	124	135	CDS	GGAGGAGGAAGG	G2L1-2
AT1G44100.1	462	1443	246	637	650	CDS	GGTGGTTAGGTTGG	G2L1-4
AT1G44170.2	179	1455	164	194	210	CDS	GGCGGCTAGGTTTTTGG	G2L1-9
AT1G44575.2	72	618	830	501	530	CDS	GGAGACAGAGGCTCTCGAGGTTACCGAGGG	G2L1-9
AT1G44575.2	72	618	830	391	414	CDS	GGGAAAAGGGCAGTTGCGGAGTGG	G2L1-9
AT1G44575.2	72	618	830	295	323	CDS	GGTTAGGGTGGTCTGCAAGGTTTCTACGG	G2L1-9
AT1G44760.1	185	642	208	554	567	CDS	GGAGGTGTAGGTGG	G2L1-4
AT1G44800.1	139	1113	333	553	579	CDS	GGAGGTTGGCAATAATGGCAAGGATGG	G2L1-9
AT1G45201.1	68	1440	189	577	595	CDS	GGGTGGTTCAGGTAGAAGG	G2L1-9
AT1G47128.1	61	1389	314	953	969	CDS	GGTTGGCGGTGTTGAGG	G2L1-9
AT1G47128.1	61	1389	314	526	548	CDS	GGGTTGTTGAGGGCGTTGGTGGG	G3Bulge
AT1G47200.1	94	543	150	542	560	CDS	GGAGGTGTGAAGGTAAAGG	G2L1-9
AT1G47260.1	137	837	211	669	685	CDS	GGAGGGGTGTGGAGAGG	G2L1-4
AT1G47420.1	79	774	256	322	340	CDS	GGCCTGGACAGGGTAAGGG	G2L1-4
AT1G47640.1	130	687	220	498	518	CDS	GGTCAGGAGCTCGTGGTTGGG	G2L1-9
AT1G47670.1	52	1560	167	1505	1521	CDS	GGGTTGGTTGGATTAGG	G2L1-4
AT1G48410.2	167	3153	187	459	478	CDS	GGTGGAGGTGCCGGTGGCGG	G2L1-4
AT1G48480.1	84	1968	242	2215	2235	3'UTR	GGTGGTTTAGGGAAGTGCGGG	G2L1-9
AT1G48480.1	84	1968	242	1974	2002	CDS	GGTAGAAGGATTGGTGAAGGCTGTAGAGG	G2L1-9
AT1G48480.1	84	1968	242	1260	1276	CDS	GGCGGTGTTGGCAGTGG	G2L1-4
AT1G48598.1	69	78	1816	1609	1621	3'UTR	GGCTGGTAGGAGG	G2L1-2
AT1G48598.1	69	78	1816	1078	1097	3'UTR	GGAGGTGGCTATGGTGTTGG	G2L1-4
AT1G48598.1	69	78	1816	1078	1094	3'UTR	GGTGGCTATGGTGTTGG	G2L1-4
AT1G48600.2	203	1476	277	1602	1614	CDS	GGCTGGTAGGAGG	G2L1-2
AT1G48600.2	203	1476	277	1071	1090	CDS	GGAGGTGGCTATGGTGTTGG	G2L1-4
AT1G48600.2	203	1476	277	1071	1087	CDS	GGTGGCTATGGTGTTGG	G2L1-4
AT1G48790.1	232	1524	253	1672	1684	CDS	GGGAGGCAGGAGG	G2L1-2
AT1G48900.1	136	1488	190	1538	1551	CDS	GGCGGGTACGGCGG	G2L1-4
AT1G49240.1	207	1134	366	256	272	CDS	GGTCGGAATTGGTAAGG	G2L1-4
AT1G49240.1	207	1134	366	250	268	CDS	GGAATTGGTAAGGTCATGG	G2L1-4
AT1G49300.2	118	621	303	505	524	CDS	GGGCCGACGAAGGTGGTAGG	G2L1-9
AT1G49650.1	147	1125	111	1151	1168	CDS	GGAGGTGGAGAGGAAAGG	G2L1-4
AT1G49650.1	147	1125	111	1077	1092	CDS	GGGTCGGTGGAGTTGG	G2L1-4
AT1G49660.1	63	960	80	902	928	CDS	GGAGTTGGTGGAGTTGTCATGGAAGGG	G2L1-9
AT1G49660.1	63	960	80	784	812	CDS	GGGTTGGGTCTTTTTAGGCTGGGCCTAGG	G2L1-9
AT1G50010.1	151	1353	271	575	588	CDS	GGTCAGGGAGGTGG	G2L1-4
AT1G50010.1	151	1353	271	179	201	CDS	GGCTGGACCTATGGCCGGACTGG	G2L1-9
AT1G50010.1	151	1353	271	179	197	CDS	GGACCTATGGCCGGACTGG	G2L1-9
AT1G50200.2	312	2892	235	3100	3116	CDS	GGTGGAAAGGGAAAGGG	G2L1-4
AT1G50250.1	133	2151	189	2027	2040	CDS	GGTGGTCCCGGTGG	G2L1-4
AT1G50250.1	133	2151	189	1459	1478	CDS	GGAAGGGGGATCTTACTTGG	G2L1-9
AT1G50250.1	133	2151	189	817	834	CDS	GGTGGTGGTCCCGGAGGG	G2L1-4
AT1G50430.1	97	1299	243	1160	1175	CDS	GGTTAGGGGTGGTAGG	G2L1-4
AT1G50430.1	97	1299	243	452	468	CDS	GGTTTGGTGGTTTCTGG	G2L1-9
AT1G50480.1	113	1905	251	1184	1198	CDS	GGTGGTCCAGGGTGG	G2L1-4
AT1G50480.1	113	1905	251	471	491	CDS	GGGTGGTGGTCGACGTGGAGG	G2L1-9
AT1G51060.1	72	399	203	261	278	CDS	GGTCGGTTAAGGTTATGG	G2L1-4
AT1G51140.1	140	1140	345	1408	1418	3'UTR	GGTGGTGGTGG	G2L1-2
AT1G51500.1	108	2064	170	1338	1358	CDS	GGTGGTGTTCTTTGGGCTCGG	G2L1-9
AT1G51500.1	108	2064	170	596	627	CDS	GGAGAGCGGCGGTGAGTGAGGAGATCTTACGG	G2L1-9
AT1G51500.1	108	2064	170	596	620	CDS	GGCGGTGAGTGAGGAGATCTTACGG	G2L1-9
AT1G51650.1	65	213	288	80	106	CDS	GGGCGGCGAGAGGTCTTGCCTTGGCGG	G2L1-9
AT1G51690.1	1727	1542	472	3430	3445	3'UTR	GGGTACGGTAAGGGGG	G2L1-4
AT1G51710.1	73	1449	163	1460	1474	CDS	GGTTAGTGGAGGAGG	G2L1-9
AT1G51760.1	143	1323	218	654	664	CDS	GGAGGAGGAGG	G2L1-2
AT1G52070.1	24	948	252	914	926	CDS	GGTGGTAGGGCGG	G2L1-2
AT1G52070.1	24	948	252	115	136	CDS	GGGTGACGAACGGAGGGAAGGG	G3Bulge
AT1G52100.2	387	1146	241	1300	1313	CDS	GGTGGCAGTGGTGG	G2L1-4
AT1G52100.2	387	1146	241	1201	1220	CDS	GGATGGGCAGGTACCTTGGG	G2L1-9
AT1G52190.1	162	1824	298	1878	1894	CDS	GGGATGGTAAGGAATGG	G2L1-4
AT1G52220.1	92	471	201	340	361	CDS	GGGTTTGGTTATTCTGGATTGG	G2L1-9
AT1G53240.1	135	1026	351	1042	1054	CDS	GGAGGAGGTGTGG	G2L1-4
AT1G53240.1	135	1026	351	1023	1051	CDS	GGAGGTGTGGTAAGAAGGGGTTGGAGTGG	G2L1-9
AT1G53310.3	212	2904	234	2132	2149	CDS	GGTGGAGGAGAAGGCTGG	G2L1-4
AT1G53310.3	212	2904	234	2124	2137	CDS	GGCTGGCACGGTGG	G2L1-4
AT1G53310.3	212	2904	234	1977	2007	CDS	GGCTTATTGGTTAGTATTGGAGAACGAATGG	G2L1-9
AT1G53480.2	350	363	429	460	483	CDS	GGTGCTAGGCGGATGGAGACATGG	G2L1-9
AT1G53500.1	309	2004	213	1483	1496	CDS	GGTGGTTCGGTTGG	G2L1-4
AT1G53785.1	360	147	607	40	50	5'UTR	GGCGGCGGCGG	G2L1-2
AT1G54030.1	56	1254	124	690	704	CDS	GGAAGGCGGTCTGGG	G2L1-4
AT1G54270.1	272	1239	248	275	295	CDS	GGAAGGCCACGCCTAGGACGG	G2L1-9
AT1G54410.1	166	297	265	464	481	3'UTR	GGAGGAGTGAAGGAGTGG	G2L1-9
AT1G54580.1	225	411	245	531	559	CDS	GGAGGCGGTAAAGTTAGGGCTTGAGAAGG	G2L1-9
AT1G54740.1	70	900	248	577	605	CDS	GGGGAGGGAGAAAGAGTAATGGATCTGGG	G3Bulge
AT1G55000.1	128	666	302	769	784	CDS	GGTCGGACGGAGAGGG	G2L1-4
AT1G55210.1	88	564	188	566	583	CDS	GGATCGGAGGTGTATCGG	G2L1-9
AT1G55360.1	224	1269	304	1330	1352	CDS	GGGTAGTTGGTGGACTTACAAGG	G2L1-9
AT1G55520.2	267	603	339	942	966	3'UTR	GGGGTGGTTCGCGGACGGTTGTGGG	G2L1-9
AT1G55530.1	304	1056	290	38	57	5'UTR	GGAGGAGAAGAAGGTCTAGG	G2L1-9
AT1G55840.1	289	978	254	1025	1042	CDS	GGATGGTCTAGGTCTGGG	G2L1-4
AT1G55920.1	262	945	125	1099	1117	CDS	GGGTGGTTAGTTGGAGCGG	G2L1-9
AT1G56010.2	137	975	281	341	360	CDS	GGAAGGGAGGGTGCGTACGG	G2L1-9
AT1G56070.1	111	2532	315	2568	2594	CDS	GGGAAGGAGAAGGACTATAGTCGGTGG	G2L1-9
AT1G56070.1	111	2532	315	2215	2227	CDS	GGACTGGTGGAGG	G2L1-4
AT1G56070.1	111	2532	315	1971	1990	CDS	GGGTAGGTTTGAGGAGTCGG	G2L1-9
AT1G56190.1	165	1437	195	1261	1276	CDS	GGTTAGGGTAGGTGGG	G2L1-4
AT1G56200.1	58	465	192	410	436	CDS	GGGTGGGCTGGTCAACGGAGGTGGGGG	G3Bulge
AT1G56200.1	58	465	192	410	420	CDS	GGAGGTGGGGG	G2L1-2
AT1G56580.1	54	501	143	306	317	CDS	GGCTGGAGGTGG	G2L1-2
AT1G57660.1	47	495	173	447	475	CDS	GGAAGCTGGTACTTTGGGCCAAATCCTGG	G2L1-9
AT1G57680.1	511	1089	261	1756	1771	3'UTR	GGGGGAATTTGGGAGG	G2L1-9
AT1G57860.1	38	495	136	438	466	CDS	GGAAGTTGGTACTTTGGGCCAAATCCTGG	G2L1-9
AT1G57860.1	38	495	136	30	55	CDS	GGCACAGGGCGGCCGTAAAAAGGAGG	G2L1-9
AT1G57990.1	48	1173	195	940	975	CDS	GGGCTGGCGGGTTTGGACGGTGCTGTTACGGTTGGG	G3Bulge
AT1G57990.1	48	1173	195	960	974	CDS	GGCTGGCGGGTTTGG	G2L1-4
AT1G58030.1	279	1908	184	306	328	CDS	GGGTACTTACAGGTGGAGGAAGG	G2L1-9
AT1G58030.1	279	1908	184	306	317	CDS	GGTGGAGGAAGG	G2L1-2
AT1G58080.1	111	1236	248	1251	1265	CDS	GGTGACGGAGGCCGG	G2L1-4
AT1G58100.1	128	1206	296	1022	1033	CDS	GGAGGTGGAGGG	G2L1-2
AT1G58100.1	128	1206	296	615	625	CDS	GGCGGCGGAGG	G2L1-2
AT1G58110.2	155	1125	445	1464	1485	3'UTR	GGTGGAGTCCGTTCGGTAGAGG	G2L1-9
AT1G58270.1	28	1191	278	179	205	CDS	GGGACTCAAGGGGTGGCGGTACTTTGG	G2L1-9
AT1G58380.1	83	855	171	153	172	CDS	GGTGGAGGTGCAGGTGGCGG	G2L1-4
AT1G58380.1	83	855	171	141	160	CDS	GGTGGCGGCTTAGGTGCAGG	G2L1-4
AT1G58440.1	44	1596	252	1112	1128	CDS	GGCAGTAAGGAGGTGGG	G2L1-9
AT1G58684.1	12	855	259	82	101	CDS	GGTGGAGGTGCAGGTGGCGG	G2L1-4
AT1G58684.1	12	855	259	70	89	CDS	GGTGGCGGCTTAGGTGCGGG	G2L1-4
AT1G58983.1	12	855	259	82	101	CDS	GGTGGAGGTGCAGGTGGCGG	G2L1-4
AT1G58983.1	12	855	259	70	89	CDS	GGTGGCGGCTTAGGTGCGGG	G2L1-4
AT1G59359.1	12	855	233	82	101	CDS	GGTGGAGGTGCAGGTGGCGG	G2L1-4
AT1G59359.1	12	855	233	70	89	CDS	GGTGGCGGCTTAGGTGCGGG	G2L1-4
AT1G59820.1	271	3642	271	2846	2871	CDS	GGGAGGTAGGGTGAATAAGGATATGG	G2L1-9
AT1G59870.1	155	4410	194	2293	2313	CDS	GGGTCATTCGGGTTGGGGTGG	G3VL1-9
AT1G60000.1	86	777	109	804	825	CDS	GGGCTGGGAGGTCGAGTTTAGG	G2L1-9
AT1G60940.1	294	1086	275	1232	1244	CDS	GGAGGAGGGGTGG	G2L1-2
AT1G61520.2	420	657	234	761	777	CDS	GGTCAGGACATTGGAGG	G2L1-9
AT1G61590.1	52	1275	190	1270	1293	CDS	GGTGAGGCTACTAGGGGAGCTTGG	G2L1-9
AT1G61740.1	53	1377	296	1062	1075	CDS	GGTGGAGGTTATGG	G2L1-4
AT1G61740.1	53	1377	296	288	298	CDS	GGAGGTGGCGG	G2L1-2
AT1G61795.1	311	387	203	380	390	CDS	GGAGGAGGAGG	G2L1-2
AT1G61890.1	117	1506	333	1470	1496	CDS	GGTGGTTAGTAGGGTCAGGTATAAGGG	G2L1-9
AT1G61890.1	117	1506	333	884	906	CDS	GGTTGATTTTGGAAGGGTTCAGG	G2L1-9
AT1G62390.1	240	2256	339	1416	1435	CDS	GGTGAAGGAGGAGAAGAAGG	G2L1-9
AT1G63220.1	98	444	208	489	518	CDS	GGTCGGGGGTATCCTGAGGAGCAGGTATGG	G2L1-9
AT1G63690.2	112	1623	314	298	315	CDS	GGTTGGGGGTGTTTGAGG	G2L1-9
AT1G63770.5	93	3042	285	1077	1107	CDS	GGGCTTGTGTAGGAGTAGGGTGAAGTACCGG	G2L1-9
AT1G63840.1	316	501	294	308	333	CDS	GGGTGGCCTTTTGGGTAACGGAGCGG	G2L1-9
AT1G63840.1	316	501	294	308	332	CDS	GGTGGCCTTTTGGGTAACGGAGCGG	G2L1-9
AT1G63940.3	100	1251	655	746	770	CDS	GGAGGTACGGCTACATCGGTGGTGG	G2L1-9
AT1G64140.1	526	1941	276	1805	1818	CDS	GGAGGAGGTACAGG	G2L1-4
AT1G64142.1	348	63	2332	1805	1818	3'UTR	GGAGGAGGTACAGG	G2L1-4
AT1G64190.1	124	1464	221	659	675	CDS	GGTCTAGGTGGAAGAGG	G2L1-4
AT1G64390.1	210	1863	587	1002	1017	CDS	GGTTGGCCATGGTGGG	G2L1-4
AT1G64510.1	50	624	190	440	451	CDS	GGTGGAGGACGG	G2L1-2
AT1G64640.1	45	576	197	75	85	CDS	GGTGGTGGTGG	G2L1-2
AT1G64650.1	85	1389	307	1096	1119	CDS	GGTGGAAAATGTGGACTCCCGCGG	G2L1-9
AT1G64660.1	59	1326	243	719	729	CDS	GGTGGTGGTGG	G2L1-2
AT1G64670.1	82	1410	170	1030	1057	CDS	GGTCGATCGGTGACTCCGAGGCTTCCGG	G2L1-9
AT1G64680.1	50	753	339	170	183	CDS	GGTGGTCGGGTAGG	G2L1-4
AT1G64720.1	85	1158	334	900	939	CDS	GGGGTGTATGGGACAGAGTGGGGTTCGAAACGTTAGAGGG	G3L1-15
AT1G64720.1	85	1158	334	178	203	CDS	GGGTTGGTTGGTTTTGTGGCCGTCGG	G2L1-9
AT1G64760.2	95	1446	77	149	184	CDS	GGGGTTAAGTGTGGGTTGGGTAAATGGTTTTATGGG	G3L1-15
AT1G64780.1	65	1545	251	859	875	CDS	GGGTATGGTAGGTTTGG	G2L1-4
AT1G64990.2	220	1407	276	988	1001	CDS	GGTGGAGGCGAAGG	G2L1-4
AT1G65290.1	55	381	260	328	341	CDS	GGAGGAGGTTACGG	G2L1-4
AT1G65380.1	117	2163	144	1660	1673	CDS	GGAAGTGGAGGTGG	G2L1-4
AT1G65840.1	393	1494	296	974	987	CDS	GGTGCGGAGGTAGG	G2L1-4
AT1G65930.1	202	1233	268	1498	1519	3'UTR	GGAGGGCTAGGGTTGGTTGGGG	G3VL1-9
AT1G65930.1	202	1233	268	1495	1510	3'UTR	GGGTTGGTTGGGGTGG	G2L1-4
AT1G65960.2	91	1485	477	938	962	CDS	GGGAGGTGTGCTGGGTTGGTTATGG	G2L1-9
AT1G66150.1	94	2829	334	1877	1893	CDS	GGCTTTGGAGGACTAGG	G2L1-4
AT1G66150.1	94	2829	334	1472	1488	CDS	GGACTTGGGCTTGGTGG	G2L1-4
AT1G66180.1	33	1293	300	1151	1176	CDS	GGGTGGAGGATGCAATTGGTTTTGGG	G2L1-9
AT1G66260.2	175	888	249	938	957	CDS	GGAGACGGTGGTGGTAATGG	G2L1-4
AT1G66260.2	175	888	249	296	321	CDS	GGTGGAGGATGTTGTGGTAATCCAGG	G2L1-9
AT1G66350.1	132	1536	181	1478	1493	CDS	GGAGGATTTGGCTTGG	G2L1-4
AT1G66760.1	132	1401	302	1423	1442	CDS	GGTCGGGTTTCAGGAAAGGG	G2L1-9
AT1G66890.1	56	477	24	347	366	CDS	GGGAGAGGTAGAGGTGGAGG	G2L1-4
AT1G66900.1	218	819	361	925	940	CDS	GGTGGAGGTGAATAGG	G2L1-9
AT1G67030.1	101	594	275	543	555	CDS	GGTACGGTGGAGG	G2L1-4
AT1G67050.1	132	795	235	814	825	CDS	GGGTGGTGGTGG	G2L1-2
AT1G67060.1	113	705	266	732	756	CDS	GGGTCTACTGTGGGGTCGGTGTTGG	G2L1-9
AT1G67480.1	536	1131	189	924	950	CDS	GGGTAGTTGGTGTTGTTGGAATTTGGG	G2L1-9
AT1G67700.1	65	693	240	218	231	CDS	GGAATCGGAGGTGG	G2L1-4
AT1G67740.1	156	570	361	520	539	CDS	GGTGGTGGTTATGGATCTGG	G2L1-4
AT1G67750.1	72	1227	338	1112	1139	CDS	GGAAGGCTAGAGGTTAAGGTAAAGAAGG	G2L1-9
AT1G67870.1	69	840	226	630	660	CDS	GGGCGGGACCACGAGGTAAGGCACGGGGGGG	G3Bulge
AT1G68000.1	198	684	123	369	382	CDS	GGTGGGTCGGTAGG	G2L1-2
AT1G68140.3	322	1005	465	1189	1204	CDS	GGAGAGGAGGAGGAGG	G2L1-4
AT1G68238.1	20	198	157	198	214	CDS	GGAGGTGTTGGTGGTGG	G2L1-4
AT1G68440.1	82	921	238	810	835	CDS	GGGATTGTTGGCGGGGCCGACGGAGG	G2L1-9
AT1G68560.1	105	2748	253	1492	1510	CDS	GGGTTGGTCCTGGAAGGGG	G2L1-4
AT1G68560.1	105	2748	253	1302	1324	CDS	GGCCTGGTCCGGTGTGAACTCGG	G2L1-9
AT1G68670.1	315	1065	203	1194	1213	CDS	GGGTATACGGAGGTTGGTGG	G2L1-9
AT1G68840.2	119	1059	307	1016	1029	CDS	GGTGGTGGACTTGG	G2L1-4
AT1G69410.1	99	477	192	484	502	CDS	GGAATGGGAGGAGTTTAGG	G2L1-9
AT1G69690.1	225	978	425	1104	1119	CDS	GGGGCAGAGGCGGTGG	G2L1-9
AT1G69690.1	225	978	425	940	956	CDS	GGCGGCGGTGATGGTGG	G2L1-4
AT1G69760.1	81	534	834	517	556	CDS	GGGTTTCGGGTTGTGATTTGGGTAGATTATTTGATTTGGG	G3L1-15
AT1G69850.1	65	1758	269	504	536	CDS	GGGAGGGTGTGGGTTTCGATGTTCCATGTTGGG	G3Bulge
AT1G70060.1	154	3981	348	4309	4321	3'UTR	GGGGGAGGGAGGG	G2L1-2
AT1G70090.1	137	1173	298	1054	1078	CDS	GGAGGATTTGGTACAACCAAGGTGG	G2L1-9
AT1G70090.1	137	1173	298	1054	1075	CDS	GGATTTGGTACAACCAAGGTGG	G2L1-9
AT1G70260.1	112	1128	223	491	511	CDS	GGTTAGGTTAAACGAGGAAGG	G2L1-9
AT1G70290.1	240	2571	208	2256	2281	CDS	GGTGGTAACTGGAGGTGAGACATAGG	G2L1-9
AT1G70290.1	240	2571	208	1895	1910	CDS	GGTTTTGGTTAGGGGG	G2L1-4
AT1G70310.1	83	1023	191	359	376	CDS	GGTAGGTTTTGGTTTTGG	G2L1-4
AT1G70370.1	190	1881	281	269	290	CDS	GGAGGCGACTCTTTGGCGGCGG	G2L1-9
AT1G70480.1	362	963	201	878	894	CDS	GGGCTAGGACTAGGTGG	G2L1-4
AT1G70830.4	212	867	256	332	357	CDS	GGTGGCGGAGCTAGGAGAGGAAGCGG	G2L1-9
AT1G70830.4	212	867	256	329	344	CDS	GGAGAGGAAGCGGTGG	G2L1-4
AT1G70850.1	85	951	246	775	800	CDS	GGTGGCGGAGTTAGGAGAGGAAACGG	G2L1-9
AT1G70850.1	85	951	246	766	797	CDS	GGCGGAGTTAGGAGAGGAAACGGTGGAAACGG	G2L1-9
AT1G70850.1	85	951	246	761	776	CDS	GGTGGAAACGGAGGGG	G2L1-4
AT1G70850.1	85	951	246	325	338	CDS	GGCCGAGGTGGCGG	G2L1-4
AT1G70850.1	85	951	246	293	308	CDS	GGTGGAAACGGAGGGG	G2L1-4
AT1G70890.1	55	477	286	289	302	CDS	GGCCTAGGTGGCGG	G2L1-4
AT1G71170.1	4	900	527	364	392	CDS	GGTGGCGGGTCGTTAGGGAGGCGGAGCGG	G2L1-9
AT1G71410.1	197	2730	344	2850	2866	CDS	GGTGGAGATGGAGATGG	G2L1-4
AT1G71410.1	197	2730	344	2024	2056	CDS	GGAGAAAAAAGGAGATAAAAGGACTCTTATAGG	G2L1-9
AT1G71697.1	314	1041	287	853	867	CDS	GGTTTGGAAGGTTGG	G2L1-4
AT1G71780.1	12	594	320	135	157	CDS	GGTGGAGTCCTTGGAAGCGGCGG	G2L1-9
AT1G71880.1	154	1542	241	718	737	CDS	GGTTTTGCAAAGGTTGGCGG	G2L1-9
AT1G71950.1	40	411	269	425	435	CDS	GGTGGTGGTGG	G2L1-2
AT1G71980.1	347	1347	258	701	718	CDS	GGAGGTCTCAATGGACGG	G2L1-9
AT1G72010.1	277	1128	304	1112	1127	CDS	GGGCGGGTGGGCTTGG	G3VL1-9
AT1G72020.1	104	294	230	219	235	CDS	GGTGGTACAGGAGGAGG	G2L1-4
AT1G72070.1	100	381	230	429	444	CDS	GGGTAGGTAAGGAGGG	G2L1-4
AT1G72150.1	98	1722	328	584	594	CDS	GGAGGAGGCGG	G2L1-2
AT1G72160.1	55	1473	242	1296	1319	CDS	GGGTAGGTCAATGGGAATAGAGGG	G2L1-9
AT1G72200.1	172	1215	140	1223	1236	CDS	GGTGGTGACGGTGG	G2L1-4
AT1G72370.1	89	897	205	798	811	CDS	GGTGGATGGTAAGG	G2L1-4
AT1G72710.1	282	1398	406	311	335	CDS	GGTGGCGGCTAGAAGGAAGGCTCGG	G2L1-9
AT1G72750.1	212	567	381	553	573	CDS	GGTTAGGTTACTATGGTTAGG	G2L1-9
AT1G72750.1	212	567	381	544	568	CDS	GGTTACTATGGTTAGGCTAATGGGG	G2L1-9
AT1G72770.2	585	1221	868	2404	2423	3'UTR	GGAGGGGTTGGGCGTAAAGG	G2L1-9
AT1G72820.1	579	1050	167	1223	1238	CDS	GGTGGGGTTTGGTAGG	G2L1-4
AT1G73250.1	75	972	207	697	722	CDS	GGGGTGTGGTGTTGAAGGAGGCGAGG	G2L1-9
AT1G73500.1	178	933	328	550	567	CDS	GGCGGCAGGTATATGAGG	G2L1-9
AT1G73590.1	99	1869	302	1410	1425	CDS	GGGTGGCAGGCAACGG	G2L1-4
AT1G73590.1	99	1869	302	1158	1170	CDS	GGGTGGTTGGTGG	G2L1-2
AT1G73840.1	36	1167	252	55	68	CDS	GGAGGCAGAGGCGG	G2L1-4
AT1G74100.1	189	1017	144	1091	1114	CDS	GGGTTAGAGGTTGGAAAGGAAAGG	G2L1-9
AT1G74100.1	189	1017	144	1091	1106	CDS	GGTTGGAAAGGAAAGG	G2L1-4
AT1G74100.1	189	1017	144	331	345	CDS	GGTGGTCACAGGTGG	G2L1-9
AT1G74230.1	76	870	226	683	705	CDS	GGTGGACGTTGTGGTATAGGTGG	G2L1-9
AT1G74260.1	140	4224	172	1773	1786	CDS	GGAGGAGGGTACGG	G2L1-4
AT1G74720.1	99	3246	412	2798	2808	CDS	GGAGGTGGCGG	G2L1-2
AT1G74790.1	147	2088	223	1840	1860	CDS	GGGGCGGGTGTGCGGTAAAGG	G2L1-9
AT1G74790.1	147	2088	223	1306	1316	CDS	GGAGGTGGAGG	G2L1-2
AT1G74840.1	88	798	304	1035	1063	3'UTR	GGGATTTTGGGGTGAATTCAGGATAGAGG	G2L1-9
AT1G74960.2	311	1626	348	1142	1160	CDS	GGGGTAGGTAGGGTCTAGG	G2L1-4
AT1G74960.2	311	1626	348	1014	1030	CDS	GGAGGGTAACGGCTCGG	G2L1-4
AT1G74970.1	100	627	231	274	284	CDS	GGAGGAGGAGG	G2L1-2
AT1G75180.2	525	732	571	1389	1419	3'UTR	GGGTGTGGTTGGGAGTGTGGTCGCAACTTGG	G2L1-9
AT1G75280.1	70	933	264	97	124	CDS	GGGCTACATTGGTCAAGGAGGCTAGTGG	G2L1-9
AT1G75380.1	172	978	400	1280	1299	3'UTR	GGAGGTGAAACTAAGGCTGG	G2L1-9
AT1G75500.1	150	1170	497	1113	1132	CDS	GGCGAGGTTATTAGGGCGGG	G2L1-9
AT1G75680.1	298	1578	163	323	337	CDS	GGTTGGCGTGGTTGG	G2L1-4
AT1G75780.1	38	1344	237	459	472	CDS	GGGCACGGAGGAGG	G2L1-4
AT1G75810.1	83	378	242	281	296	CDS	GGCTCTTTGGCGGAGG	G2L1-9
AT1G75840.1	257	591	425	185	205	5'UTR	GGAGTTTAGGGTCGGTAAGGG	G2L1-9
AT1G75950.1	167	483	245	224	234	CDS	GGTGGCGGAGG	G2L1-2
AT1G75950.1	167	483	245	218	231	CDS	GGCGGAGGAGTTGG	G2L1-4
AT1G76010.1	155	1053	428	1125	1144	CDS	GGAGGAGGAGAAGGTGCAGG	G2L1-4
AT1G76010.1	155	1053	428	1125	1141	CDS	GGAGGAGAAGGTGCAGG	G2L1-4
AT1G76010.1	155	1053	428	1014	1045	CDS	GGTGGTGCCGGGACTCTTCCTGGTAGTATTGG	G2L1-9
AT1G76010.1	155	1053	428	609	647	CDS	GGGGGAAGGAGAAGGGGAAGGAGAAGGAGAAGGGGAGGG	G3L1-15
AT1G76100.1	36	516	230	517	534	CDS	GGGTTGGTATGGTCGTGG	G2L1-4
AT1G76490.1	41	1929	587	1709	1729	CDS	GGAGGAGGGTGACAGGGGTGG	G2L1-9
AT1G76550.1	77	1854	198	929	948	CDS	GGAGGAGTGGGTCATAGTGG	G2L1-9
AT1G76600.1	87	651	220	626	642	CDS	GGATTGGCTTGGTCTGG	G2L1-4
AT1G76670.1	332	1044	290	746	767	CDS	GGGTTGTGGCTATTGGTGTTGG	G2L1-9
AT1G76790.1	43	1104	169	658	675	CDS	GGTGGAGGATGTAGTTGG	G2L1-9
AT1G76920.1	233	1125	257	1200	1215	CDS	GGGATAGAGGTGGAGG	G2L1-9
AT1G76990.3	476	1362	360	1776	1787	CDS	GGTAGGAGGAGG	G2L1-2
AT1G76990.3	476	1362	360	1770	1783	CDS	GGAGGAGGACAAGG	G2L1-4
AT1G77120.1	115	1140	201	902	916	CDS	GGACAGGTGGGGTGG	G2L1-4
AT1G77180.2	380	1842	183	1728	1744	CDS	GGTGGTGGAAAAGGAGG	G2L1-4
AT1G77330.1	90	924	225	804	820	CDS	GGAGGGAGCGGTTGTGG	G2L1-4
AT1G77690.1	23	1413	291	1318	1353	CDS	GGGTAGGAGGTTTGGGCTTGGGTTGATGCTTATGGG	G3L1-15
AT1G77690.1	23	1413	291	1272	1284	CDS	GGTAGGTAGGAGG	G2L1-2
AT1G77690.1	23	1413	291	399	422	CDS	GGAGGTTACAAAGGGGTTGTTAGG	G2L1-9
AT1G77740.1	74	2265	359	485	517	CDS	GGTAGTTGTGGTTGTTTTCAGGGTCTAGGAAGG	G2L1-9
AT1G77760.1	78	2754	202	1614	1627	CDS	GGTAGGTGGGTGGG	G2L1-2
AT1G77760.1	78	2754	202	996	1026	CDS	GGTAAATTGGTAGGCTGGTGGCTACTTTGGG	G2L1-9
AT1G77760.1	78	2754	202	1006	1018	CDS	GGTAGGCTGGTGG	G2L1-2
AT1G78040.1	155	516	267	209	232	CDS	GGTTATAAAGGGGAGGAACGGCGG	G2L1-9
AT1G78040.1	155	516	267	209	223	CDS	GGGGAGGAACGGCGG	G2L1-4
AT1G78060.1	56	2304	117	2090	2114	CDS	GGGACGGTAGAGGGGAACTAAAAGG	G2L1-9
AT1G78100.1	112	1005	201	444	464	CDS	GGTGGAGGTCTAAGGCCTAGG	G2L1-9
AT1G78180.1	6	1257	115	744	770	CDS	GGGGGGTTCCGAAGAGGTGGGGCTCGG	G2L1-9
AT1G78240.1	361	2055	344	776	794	CDS	GGAAGGTGGATAATCCTGG	G2L1-9
AT1G78380.1	87	660	246	428	459	CDS	GGGACGGAGAACAAGGAGTGGGAAACAGCGGG	G3Bulge
AT1G78380.1	87	660	246	419	445	CDS	GGAGTGGGAAACAGCGGGTGTGGAAGG	G2L1-9
AT1G78380.1	87	660	246	419	440	CDS	GGGAAACAGCGGGTGTGGAAGG	G2L1-9
AT1G78570.1	222	2010	231	1468	1480	CDS	GGAGGTTGGCTGG	G2L1-2
AT1G78660.3	135	1047	185	190	205	CDS	GGAGGAACCGGTCTGG	G2L1-4
AT1G78820.1	45	1368	277	868	881	CDS	GGAGGAGGCGAAGG	G2L1-4
AT1G78830.1	44	1368	186	867	880	CDS	GGAGGAGGCGAAGG	G2L1-4
AT1G78880.1	404	1407	435	1968	1983	3'UTR	GGTATTTGGTGGTTGG	G2L1-9
AT1G78882.1	187	78	1981	1968	1983	3'UTR	GGTATTTGGTGGTTGG	G2L1-9
AT1G79040.1	69	423	228	393	412	CDS	GGTTAGGCCACTGAGGAGGG	G2L1-9
AT1G79040.1	69	423	228	274	296	CDS	GGCATAGGGAACGGGAAAGACGG	G2L1-9
AT1G79040.1	69	423	228	115	139	CDS	GGCGGCAGAAGAGGTGGCACTTTGG	G2L1-9
AT1G79090.2	328	2382	439	466	488	CDS	GGTTAGGTGGGTCGAGTTGGAGG	G2L1-9
AT1G79160.1	105	720	141	250	260	CDS	GGAGGAGGAGG	G2L1-2
AT1G79410.1	49	1548	157	327	342	CDS	GGTGGCAGGGTTAGGG	G2L1-4
AT1G79530.1	146	1269	330	423	439	CDS	GGTTAGGCTGGTTTTGG	G2L1-4
AT1G79530.1	146	1269	330	410	434	CDS	GGCTGGTTTTGGCAACTAGGGTTGG	G2L1-9
AT1G79650.4	149	1188	298	689	703	CDS	GGTGGAGGGTAAAGG	G2L1-4
AT1G79750.1	214	1941	329	1397	1413	CDS	GGTCACGGTCGGAGAGG	G2L1-4
AT1G79750.1	214	1941	329	1391	1407	CDS	GGTCGGAGAGGTCGGGG	G2L1-4
AT1G79750.1	214	1941	329	962	993	CDS	GGGTAAGGGACTGTAGGTTCTAGAGGATTGGG	G3Bulge
AT1G79850.1	30	450	230	231	241	CDS	GGTGGAGGTGG	G2L1-2
AT1G80230.1	102	516	328	570	584	CDS	GGAGGTCCCGGCTGG	G2L1-4
AT1G80240.1	40	1113	163	1122	1138	CDS	GGGTTGGCGATGGTCGG	G2L1-4
AT1G80300.1	98	1875	239	830	855	CDS	GGTGGTGTGATGGGGTTTCGAGTCGG	G2L1-9
AT1G80360.1	70	1185	237	784	798	CDS	GGTTCGGAGGTTGGG	G2L1-4
AT1G80380.3	446	1095	220	1371	1398	CDS	GGAGGAGTAGGCTGTAGGGTCGAACCGG	G2L1-9
AT1G80400.1	308	1224	215	1013	1040	CDS	GGTATGTAAGGGGTGTTGTTTGGTGTGG	G2L1-9
AT1G80440.1	156	1065	244	654	671	CDS	GGTGGGCGTTGGTCGTGG	G2L1-4
AT1G80890.1	83	243	335	110	121	CDS	GGAGGAGGAGGG	G2L1-2
AT1G80920.1	141	492	219	563	587	CDS	GGGAGGGTAGGGTAGGTAAGAAGGG	G3L1-15
AT1G80920.1	141	492	219	483	496	CDS	GGAGGCAGGGAAGG	G2L1-4
AT2G01140.1	164	1176	195	740	768	CDS	GGTCGGGGGTGCGTCGAAGGAAGTGTCGG	G2L1-9
AT2G01190.1	48	2163	344	241	251	CDS	GGTGGTGGCGG	G2L1-2
AT2G01350.4	189	984	191	688	714	CDS	GGGGTAGGATACTAAGGAGGGAGGTGG	G2L1-9
AT2G01470.1	37	1182	245	548	562	CDS	GGGTAGGAGGCGTGG	G2L1-4
AT2G01570.1	206	1764	332	377	390	CDS	GGAGGCGGTAGAGG	G2L1-4
AT2G01720.1	161	1395	163	901	923	CDS	GGAGCGAGGGGGTACTCAGTTGG	G2L1-9
AT2G01970.1	66	1779	326	467	487	CDS	GGTGGAAGGGTTACTTAGGGG	G2L1-9
AT2G02040.1	119	1758	125	798	818	CDS	GGGTTTGGGATTTGGGGTGGG	G3L1-15
AT2G02130.1	72	234	227	244	257	CDS	GGAGGCGGCTTCGG	G2L1-4
AT2G02510.1	33	219	254	71	90	CDS	GGAGGTGAGTAGGGAAGCGG	G2L1-9
AT2G02860.1	159	1785	194	1720	1733	CDS	GGAACTGGCGGTGG	G2L1-4
AT2G02870.1	438	1404	348	1375	1388	CDS	GGTGGCTAAGGAGG	G2L1-4
AT2G02960.5	379	828	353	716	727	CDS	GGTAGGAGGTGG	G2L1-2
AT2G03440.1	146	564	204	654	667	CDS	GGTACTGGTGGAGG	G2L1-4
AT2G03730.2	376	1371	209	596	611	CDS	GGTATTTGGTCGGTGG	G2L1-9
AT2G04520.1	169	438	210	184	213	CDS	GGAGAGAAGGACAAGAAAGGAGGGAAAGGG	G2L1-9
AT2G04570.1	74	1053	220	941	954	CDS	GGCGAGGGTGGTGG	G2L1-4
AT2G04570.1	74	1053	220	933	949	CDS	GGGTGGTGGAGCTTGGG	G2L1-9
AT2G04690.2	131	612	228	554	570	CDS	GGAGTCTAGGAGGAAGG	G2L1-9
AT2G04780.2	489	765	203	1221	1240	CDS	GGTGGTTTGGCCTTTATTGG	G2L1-9
AT2G05380.1	35	351	217	276	286	CDS	GGGGGAGGAGG	G2L1-2
AT2G05510.1	101	384	222	432	442	CDS	GGAGGAGGAGG	G2L1-2
AT2G05520.1	55	438	217	365	393	CDS	GGGGGTGAAGGGGGAGGAGGAACAGCGGG	G3Bulge
AT2G05540.1	109	408	239	377	402	CDS	GGAGGAGGAGCCAAAGGTATAGGAGG	G2L1-9
AT2G05540.1	109	408	239	254	295	CDS	GGGAGGAGGGCCCTTGGGAGGTATGGGAGGAGGACCTTTGGG	G3L1-15
AT2G05540.1	109	408	239	254	280	CDS	GGGAGGTATGGGAGGAGGACCTTTGGG	G3Bulge
AT2G05540.1	109	408	239	263	276	CDS	GGTATGGGAGGAGG	G2L1-4
AT2G05710.1	192	2973	328	1122	1148	CDS	GGGGGTTGTGGGGTAGGTCGTTGAGGG	G3Bulge
AT2G05920.1	22	2265	316	572	597	CDS	GGTGGTGGTCTTCGGTAAACTTTAGG	G2L1-9
AT2G05990.2	187	1173	279	1004	1017	CDS	GGAGGTGGTATGGG	G2L1-4
AT2G07360.2	97	3597	371	1783	1795	CDS	GGCTTGGTGGAGG	G2L1-4
AT2G10940.2	68	876	748	734	762	CDS	GGGGTTCGGGATAGAAATGATTTGGAGGG	G3Bulge
AT2G10940.2	68	876	748	672	684	CDS	GGAAGGGCGGGGG	G2L1-2
AT2G15090.1	80	1446	166	1368	1384	CDS	GGAAGGAAGTAGGAAGG	G2L1-9
AT2G15440.1	49	990	179	919	929	CDS	GGAGGCGGCGG	G2L1-2
AT2G15580.2	127	393	313	220	234	CDS	GGGCGGCGTCGGCGG	G2L1-4
AT2G15695.1	98	1263	314	105	128	CDS	GGGGGTTATTTGGGATGGTGGCGG	G2L1-9
AT2G15970.1	122	594	180	479	498	CDS	GGTTTCGGTGGCCATTAAGG	G2L1-9
AT2G16500.1	435	2109	174	214	240	5'UTR	GGGCGGAAAATGCTGGGCTGGGCTGGG	G3L1-15
AT2G16500.1	435	2109	174	204	226	5'UTR	GGGCTGGGCTGGGCTTTGAGAGG	G3VL1-9
AT2G16500.1	435	2109	174	2070	2097	CDS	GGCGGGTGGCGACGTCGGTAACAACAGG	G2L1-9
AT2G16500.1	435	2109	174	1408	1444	CDS	GGGGGCTAAATCTGGGCAGCATTAGTTAGGGGTTGGG	G3L1-15
AT2G16800.1	88	1119	177	503	525	CDS	GGTGGTTGGTGTCGTCGAGGTGG	G2L1-9
AT2G17130.1	88	1104	248	953	980	CDS	GGAAGGGGTGCAAAGGGCGACTACGTGG	G2L1-9
AT2G17130.1	88	1104	248	914	932	CDS	GGCGGGGTTGTAAAGGAGG	G2L1-9
AT2G17190.1	245	1617	319	1278	1291	CDS	GGTGGTTCCGGAGG	G2L1-4
AT2G17230.1	33	1092	356	979	990	CDS	GGGAGGAGGAGG	G2L1-2
AT2G17420.1	12	1137	320	636	650	CDS	GGTGGTGGTTATTGG	G2L1-9
AT2G17420.1	12	1137	320	544	567	CDS	GGTTTTTGGTGGTAATGGAAGTGG	G2L1-9
AT2G17420.1	12	1137	320	544	560	CDS	GGTGGTAATGGAAGTGG	G2L1-4
AT2G17500.2	231	1191	271	487	508	CDS	GGTTGGTGGGTTCTTCAGGAGG	G2L1-9
AT2G17500.2	231	1191	271	487	504	CDS	GGTGGGTTCTTCAGGAGG	G2L1-9
AT2G17500.2	231	1191	271	234	259	CDS	GGTGGAGGTTGTTGCTGGTCTTAGGG	G2L1-9
AT2G17520.1	209	2526	180	41	58	5'UTR	GGAGGGAACGGGGGTGGG	G3VL1-9
AT2G17710.1	260	459	192	521	537	CDS	GGTCCAGGAGGTACAGG	G2L1-4
AT2G17760.1	174	1542	195	991	1011	CDS	GGATGGTCGAGGTAGCAAGGG	G2L1-9
AT2G17840.1	54	1359	318	795	817	CDS	GGCGGAAGGGCGATATTAGGAGG	G2L1-9
AT2G17870.1	49	906	301	791	801	CDS	GGTGGTGGTGG	G2L1-2
AT2G17870.1	49	906	301	707	717	CDS	GGTGGTGGAGG	G2L1-2
AT2G17870.1	49	906	301	407	417	CDS	GGTGGTGGTGG	G2L1-2
AT2G18280.2	478	1185	292	141	157	5'UTR	GGCGGCGGCTAGAGTGG	G2L1-9
AT2G18750.3	263	1869	310	537	551	CDS	GGAAGGTGGCTATGG	G2L1-4
AT2G18910.1	207	396	308	477	492	CDS	GGGTTTGGTGGAGTGG	G2L1-4
AT2G18960.1	227	2850	354	2660	2685	CDS	GGGTAGGGGTTGGCTATGGGAAGTGG	G3VL1-9
AT2G19270.1	17	1080	160	810	824	CDS	GGAGGGAGAGGAAGG	G2L1-4
AT2G19270.1	17	1080	160	736	749	CDS	GGGTGGTGGTAAGG	G2L1-4
AT2G19480.3	208	1119	344	1186	1202	CDS	GGAGGAGGAGCAGTAGG	G2L1-9
AT2G19520.1	70	1524	290	1472	1482	CDS	GGTGGAGGTGG	G2L1-2
AT2G19570.1	141	906	224	928	943	CDS	GGTGGTCTTGGCGAGG	G2L1-4
AT2G19780.1	583	1209	153	726	738	CDS	GGAGGTGGATAGG	G2L1-4
AT2G20120.1	155	807	214	538	552	CDS	GGCTACGGGGGTTGG	G2L1-4
AT2G20190.1	205	4320	266	2504	2515	CDS	GGAGGAGGCCGG	G2L1-2
AT2G20230.1	221	813	354	536	552	CDS	GGTTATATGGTTGGCGG	G2L1-9
AT2G20360.1	82	1209	375	418	437	CDS	GGTGGACAGGATTTAGAGGG	G2L1-9
AT2G20370.1	369	1860	187	1236	1255	CDS	GGGTGCAATAGGATGGGCGG	G2L1-9
AT2G20725.1	70	906	542	563	594	CDS	GGGTGTTCTGTAGGGTTTGGGTTACGACTCGG	G3VL1-9
AT2G20760.1	136	1017	516	1129	1157	3'UTR	GGGAAGTGAGGCGGAACCAAGGGAGCCGG	G2L1-9
AT2G20780.1	243	1581	254	268	287	CDS	GGGCTCGGTGGCGGTAATGG	G2L1-4
AT2G20890.1	117	903	231	682	705	CDS	GGGGAGGAATGATGGTCGAGAAGG	G2L1-9
AT2G20990.3	275	1740	207	1199	1230	CDS	GGGGCGGGTAGTCTAGAAAAAAGGAGTCGGGG	G3Bulge
AT2G21060.1	62	606	190	588	598	CDS	GGTGGTGGTGG	G2L1-2
AT2G21060.1	62	606	190	453	463	CDS	GGTGGTGGAGG	G2L1-2
AT2G21060.1	62	606	190	450	460	CDS	GGTGGAGGAGG	G2L1-2
AT2G21060.1	62	606	190	333	343	CDS	GGTGGTGGTGG	G2L1-2
AT2G21120.1	347	987	355	343	371	CDS	GGGGAAGGGTAACAGGCAGAGGTAAGGGG	G3Bulge
AT2G21170.1	127	948	293	507	522	CDS	GGTGGAAAGGGTTGGG	G2L1-4
AT2G21180.1	29	396	296	321	334	CDS	GGTGGCAGTGGAGG	G2L1-4
AT2G21390.1	232	3657	301	2854	2866	CDS	GGTAGGTGGAAGG	G2L1-2
AT2G21390.1	232	3657	301	1467	1479	CDS	GGGGGACAGGGGG	G2L1-4
AT2G21540.1	184	1647	275	1425	1440	CDS	GGAAGAGGAGGAGAGG	G2L1-4
AT2G21660.1	77	531	228	591	601	CDS	GGAGGTGGTGG	G2L1-2
AT2G21660.1	77	531	228	588	598	CDS	GGTGGTGGTGG	G2L1-2
AT2G21660.1	77	531	228	567	583	CDS	GGAGGCATTGGAGGAGG	G2L1-4
AT2G21660.1	77	531	228	477	487	CDS	GGCGGCGGCGG	G2L1-2
AT2G21660.1	77	531	228	474	484	CDS	GGCGGCGGCGG	G2L1-2
AT2G21660.1	77	531	228	435	463	CDS	GGAGGTGGGAGCGCAGATGGCGGCGGTGG	G2L1-9
AT2G21660.1	77	531	228	396	406	CDS	GGAGGTGGTGG	G2L1-2
AT2G21950.1	1	1119	352	1013	1041	CDS	GGGGTTTAGAGGGAAAGAGGTGCGGAAGG	G2L1-9
AT2G21970.1	42	609	205	265	275	CDS	GGAGGAGGAGG	G2L1-2
AT2G22125.1	193	6453	295	4073	4085	CDS	GGGGGGAAGGTGG	G2L1-2
AT2G22170.1	75	552	161	569	591	CDS	GGGCTGGGCTGGCTGTGAAAGGG	G3Bulge
AT2G22430.1	218	936	375	1267	1313	3'UTR	GGGATTTAGTAATAAGGGCGGGTCTGAATTGGGAAGGAATTAACGGG	G3L1-15
AT2G22430.1	218	936	375	1259	1298	3'UTR	GGGCGGGTCTGAATTGGGAAGGAATTAACGGGAAAGTGGG	G3L1-15
AT2G22500.1	279	942	307	1032	1043	CDS	GGTCGGTGGTGG	G2L1-2
AT2G22660.1	88	1761	1038	2539	2558	3'UTR	GGTGGCGGCGTCGGTGGTGG	G2L1-4
AT2G22660.1	88	1761	1038	2479	2494	3'UTR	GGGGTATTGGTGGTGG	G2L1-9
AT2G22900.1	99	1350	134	1196	1226	CDS	GGAAAGGGCGGAGAAAGAGGAAAATTTTTGG	G2L1-9
AT2G23070.1	27	1299	197	434	447	CDS	GGAAGGATGGAAGG	G2L1-2
AT2G23290.1	96	930	108	547	557	CDS	GGAGGAGGTGG	G2L1-2
AT2G23460.1	221	2667	177	1281	1300	CDS	GGAAGGAAAGGGGTTTCAGG	G2L1-9
AT2G23950.1	443	1905	161	1268	1288	CDS	GGGTTGGGTTCATTGGGAAGG	G3VL1-9
AT2G24200.1	105	1563	211	1493	1505	CDS	GGAGGACGGGCGG	G2L1-2
AT2G24290.1	100	522	262	103	117	CDS	GGTCTGGAGGCACGG	G2L1-4
AT2G24540.1	72	1119	62	850	875	CDS	GGGCAGGTGGGAAGAAAGTAGGGTGG	G3VL1-9
AT2G24580.1	64	1251	138	1088	1123	CDS	GGGCGGCGGATGGTGGTGTAGAGAGGGTTTGAGGGG	G3Bulge
AT2G24590.1	84	591	324	427	440	CDS	GGTGGTCTTGGTGG	G2L1-4
AT2G24590.1	84	591	324	319	338	CDS	GGAGGAGGTGCTGGTGGTGG	G2L1-4
AT2G24765.1	96	549	237	288	305	CDS	GGTGGATTTAGGGTCTGG	G2L1-9
AT2G25190.1	241	723	273	338	357	CDS	GGTTCAGGTTCGGTTATTGG	G2L1-9
AT2G25430.1	183	1962	239	880	891	CDS	GGGAGGAGGAGG	G2L1-2
AT2G25490.1	257	1887	643	2520	2542	3'UTR	GGGAAGGCTCCTTTTGGTTTGGG	G2L1-9
AT2G25490.1	257	1887	643	1226	1256	CDS	GGGCTGTGGTAAAGGGTACTGGGTCTTAGGG	G3L1-15
AT2G25490.1	257	1887	643	696	712	CDS	GGTTCAGGGGGTGCTGG	G2L1-4
AT2G25970.1	65	1899	193	1890	1900	CDS	GGTGGTGGTGG	G2L1-2
AT2G25970.1	65	1899	193	1785	1814	CDS	GGGTATAGGGACACCGCGAACTGGTATGGG	G3Bulge
AT2G25970.1	65	1899	193	711	736	CDS	GGGTAGGATGCCGGCGGAGGAGGTGG	G2L1-9
AT2G26080.1	42	3135	327	1035	1070	CDS	GGGCTGGGTTGTTGTTATAGGCGGGGTTTGAGTGGG	G3L1-15
AT2G26080.1	42	3135	327	717	727	CDS	GGCGGCGGCGG	G2L1-2
AT2G26140.1	219	2154	361	339	350	CDS	GGTGGTGGTGGG	G2L1-2
AT2G26230.1	197	930	227	429	450	CDS	GGAGGTGGCTCTCGGCTAGAGG	G2L1-9
AT2G26640.1	58	1530	235	1483	1505	CDS	GGCTGGAATGGCGAGAGGTTTGG	G2L1-9
AT2G26680.1	114	960	202	741	755	CDS	GGGTGGAGGCTTTGG	G2L1-4
AT2G26695.1	61	417	176	384	410	CDS	GGGGTGTAGGGTGGGATCCTGTTTGGG	G3L1-15
AT2G26890.1	484	7665	260	7712	7725	CDS	GGTGGTTCGGTAGG	G2L1-4
AT2G26890.1	484	7665	260	7468	7487	CDS	GGGCGGAGGGGAGTATACGG	G2L1-9
AT2G26900.1	74	1230	204	1223	1256	CDS	GGTCTTGTGCCGGTCCGGCGAGGGCGGTTCGCGG	G2L1-9
AT2G27500.2	184	1134	341	1512	1530	3'UTR	GGTTCGGTGTCGGTTTGGG	G2L1-4
AT2G27580.1	281	492	229	554	564	CDS	GGCGGAGGAGG	G2L1-2
AT2G27600.1	188	1308	262	483	496	CDS	GGTGGTGGAAGAGG	G2L1-4
AT2G27680.1	48	1155	170	256	267	CDS	GGGGGTAGGAGG	G2L1-2
AT2G27710.1	210	348	197	415	425	CDS	GGTGGAGGCGG	G2L1-2
AT2G27720.1	116	348	208	366	376	CDS	GGTGGTGGAGG	G2L1-2
AT2G27720.1	116	348	208	363	373	CDS	GGTGGAGGAGG	G2L1-2
AT2G27730.1	98	342	227	353	369	CDS	GGTGTGGACGGTGTTGG	G2L1-4
AT2G27810.1	258	2130	303	2345	2381	CDS	GGGTGGGTAAACTGGGTAGACTTTTTGGAGGGGTGGG	G3L1-15
AT2G27830.1	516	573	169	988	1007	CDS	GGTGTCGGCTATTTGGGAGG	G2L1-9
AT2G27830.1	516	573	169	973	993	CDS	GGGAGGCCAGAGAAAGGCTGG	G2L1-9
AT2G28190.1	50	651	266	648	669	CDS	GGTTAGAGGGCGGACGCAAAGG	G2L1-9
AT2G28660.1	92	798	173	755	769	CDS	GGCTGGTGGCAGTGG	G2L1-4
AT2G28670.2	877	681	115	767	777	5'UTR	GGTGGTGGTGG	G2L1-2
AT2G28670.2	877	681	115	734	744	5'UTR	GGTGGTGGTGG	G2L1-2
AT2G28670.2	877	681	115	1403	1422	CDS	GGCCATGGAGGGTAATGAGG	G2L1-9
AT2G28800.3	94	1029	669	422	435	CDS	GGTTTGGTTGGTGG	G2L1-4
AT2G28840.1	205	1371	268	1577	1617	3'UTR	GGGGGTACGGGGTTTTACAGGGAATTTTGCCTTAGCTAGGG	G3Bulge
AT2G28890.1	173	1965	203	213	227	CDS	GGCTGGTCGTGGAGG	G2L1-4
AT2G28910.1	134	999	212	619	641	CDS	GGGTGGAAAGAAGAAGGGTTTGG	G2L1-9
AT2G28910.1	134	999	212	525	540	CDS	GGAGGAGTTGGAGTGG	G2L1-4
AT2G28950.1	113	774	499	195	206	CDS	GGTTGGTGGTGG	G2L1-2
AT2G29420.1	28	684	175	562	575	CDS	GGTGGCCTTGGTGG	G2L1-4
AT2G29550.1	105	1350	211	529	548	CDS	GGGTAAGGTCTTGGTCAAGG	G2L1-4
AT2G29660.1	456	1122	200	1450	1492	CDS	GGGGTGAGAACAAGGGTGAGACGGGTTGGTCTCTTAGTATGGG	G3L1-15
AT2G29660.1	456	1122	200	1450	1479	CDS	GGGTGAGACGGGTTGGTCTCTTAGTATGGG	G3Bulge
AT2G29660.1	456	1122	200	1364	1404	CDS	GGGCTGGGCTGGGCGATGTTGGGCTGTTTGGTTGTACCGGG	G3L1-15
AT2G29660.1	456	1122	200	1099	1117	CDS	GGGTGGCAGAAGGTGGCGG	G2L1-9
AT2G30050.1	136	909	236	1126	1146	3'UTR	GGACTTTTTCTGGTGGTTTGG	G2L1-9
AT2G30110.1	123	3243	260	3120	3147	CDS	GGGAAACAGGAGGTCGGTGACGTTGTGG	G2L1-9
AT2G30110.1	123	3243	260	2247	2268	CDS	GGAGAGGTTACACAGGGAGCGG	G2L1-9
AT2G30110.1	123	3243	260	1405	1426	CDS	GGAGGACAGGTTGTTATGGCGG	G2L1-9
AT2G30110.1	123	3243	260	1306	1327	CDS	GGTGGAAATTTAGTGGGACGGG	G2L1-9
AT2G30210.1	47	1713	289	1590	1602	CDS	GGTGGGTTGGTGG	G2L1-2
AT2G30360.1	262	1308	286	1363	1390	CDS	GGGGAGGTAGAGTTTGGGTATGAGAAGG	G2L1-9
AT2G30360.1	262	1308	286	1303	1321	CDS	GGGGAGGTGAAGGAGGCGG	G2L1-4
AT2G30390.2	129	1569	180	1551	1575	CDS	GGTAGGGGTAAGGGTGTAACAGTGG	G2L1-9
AT2G30440.1	367	1023	470	788	803	CDS	GGGTAGGTGAAGGAGG	G2L1-4
AT2G30550.2	36	1590	148	1507	1536	CDS	GGTTGCTGGAAGTGACAAGGCTTGGTAAGG	G2L1-9
AT2G30550.2	36	1590	148	1507	1529	CDS	GGAAGTGACAAGGCTTGGTAAGG	G2L1-9
AT2G30550.2	36	1590	148	1130	1144	CDS	GGTTAAGGAGGTAGG	G2L1-4
AT2G30620.1	429	822	244	1266	1282	3'UTR	GGGGGGTTTTGGATAGG	G2L1-4
AT2G30950.1	90	2088	159	1714	1727	CDS	GGTGGCTCAGGTGG	G2L1-4
AT2G30950.1	90	2088	159	681	695	CDS	GGTGGTCCAGGTGGG	G2L1-4
AT2G30950.1	90	2088	159	665	677	CDS	GGTGGTGGTCTGG	G2L1-4
AT2G30970.1	163	1293	245	1000	1023	CDS	GGGTGGGAGACCGGCATCTCAGGG	G3Bulge
AT2G31400.1	156	2757	197	1615	1635	CDS	GGGAACAAAGGGTATAGGAGG	G2L1-9
AT2G31400.1	156	2757	197	1096	1111	CDS	GGTAGGGCGGAAATGG	G2L1-4
AT2G31490.1	77	216	244	80	93	CDS	GGTAAGGAGGTGGG	G2L1-4
AT2G32080.1	130	891	479	197	208	CDS	GGGAGGAGGAGG	G2L1-2
AT2G32080.1	130	891	479	197	207	CDS	GGAGGAGGAGG	G2L1-2
AT2G32150.1	89	792	233	931	950	3'UTR	GGTGGACATGTTAGGGTTGG	G2L1-9
AT2G32180.1	96	420	112	263	280	CDS	GGGGTTCAAGGAGGTTGG	G2L1-9
AT2G32240.1	163	4002	315	2159	2177	CDS	GGTGGACTGGGTTCATTGG	G2L1-9
AT2G32650.2	201	420	114	368	385	CDS	GGGGCTCAAGGAGGTTGG	G2L1-9
AT2G32690.1	57	606	217	631	653	CDS	GGTGGTGGTTGTATTGGAGGAGG	G2L1-9
AT2G32690.1	57	606	217	619	638	CDS	GGAGGAGGTTCTGGAGGAGG	G2L1-4
AT2G32690.1	57	606	217	565	584	CDS	GGCGGGGGCTTAGGAGGAGG	G2L1-4
AT2G32690.1	57	606	217	565	581	CDS	GGGGGCTTAGGAGGAGG	G2L1-4
AT2G32690.1	57	606	217	457	476	CDS	GGTGGTGGGTTAGGTGGAGG	G2L1-4
AT2G32690.1	57	606	217	451	470	CDS	GGGTTAGGTGGAGGAGGAGG	G2L1-4
AT2G32690.1	57	606	217	451	461	CDS	GGAGGAGGAGG	G2L1-2
AT2G32690.1	57	606	217	286	296	CDS	GGTGGTGGCGG	G2L1-2
AT2G32690.1	57	606	217	283	293	CDS	GGTGGCGGAGG	G2L1-2
AT2G32710.1	60	870	481	130	140	CDS	GGAGGTGGAGG	G2L1-2
AT2G32765.1	106	327	183	407	417	CDS	GGCGGTGGTGG	G2L1-2
AT2G33210.2	176	1743	223	1859	1903	CDS	GGGTATGGCGGGTACGGTGGGTACGGCGGGTACGGTGGTGGCGGG	G3L1-15
AT2G33220.1	123	432	228	686	700	3'UTR	GGAGGCATGGCATGG	G2L1-4
AT2G33310.3	267	741	812	373	399	CDS	GGAAGGTGCGAGAGGGGTGCGCGGTGG	G2L1-9
AT2G33340.1	153	1578	367	1025	1044	CDS	GGGTAGGGGTCCTAAGGCGG	G2L1-9
AT2G33410.1	214	1215	327	1513	1533	3'UTR	GGTGGAGGACCAGATTGGCGG	G2L1-9
AT2G33410.1	214	1215	327	1382	1401	CDS	GGTATTGGAGGTGGTATTGG	G2L1-4
AT2G33410.1	214	1215	327	1382	1395	CDS	GGAGGTGGTATTGG	G2L1-4
AT2G33410.1	214	1215	327	1307	1317	CDS	GGTGGCGGTGG	G2L1-2
AT2G33410.1	214	1215	327	1105	1128	CDS	GGTATAGGGTGTAAGGGTATTGGG	G3VL1-9
AT2G33410.1	214	1215	327	992	1006	CDS	GGGTGGTTTTGGGGG	G2L1-4
AT2G33410.1	214	1215	327	848	861	CDS	GGTGGTCTTGGTGG	G2L1-4
AT2G33800.1	78	912	153	811	825	CDS	GGATTGGCGAGGAGG	G2L1-4
AT2G33830.2	65	327	284	188	198	CDS	GGTGGCGGCGG	G2L1-2
AT2G34070.1	70	1158	210	1139	1154	CDS	GGCAAGGCGGTAGCGG	G2L1-4
AT2G34070.1	70	1158	210	212	225	CDS	GGAGGAGGAGAAGG	G2L1-4
AT2G34470.2	94	831	165	170	190	CDS	GGGGTGGGTGCTGCGGAAGGG	G3Bulge
AT2G34690.1	118	621	282	628	641	CDS	GGCGGCGGAGTAGG	G2L1-4
AT2G34720.1	110	597	251	605	615	CDS	GGAGGAGGAGG	G2L1-2
AT2G35020.1	92	1509	229	1054	1070	CDS	GGGTGGAAAAGGGGAGG	G2L1-4
AT2G35100.1	65	1344	342	566	592	CDS	GGAAGTTCGGTGAGGTGGTTGGGAAGG	G2L1-9
AT2G35260.1	106	1149	368	1153	1177	CDS	GGTGTCGGGTACGGGATTATACTGG	G2L1-9
AT2G35680.1	495	1014	291	1379	1408	CDS	GGTAGCGTCGGACGGGGTGGTGAAAGTGGG	G2L1-9
AT2G35680.1	495	1014	291	1371	1395	CDS	GGGGTGGTGAAAGTGGGACATGTGG	G2L1-9
AT2G35800.1	392	2472	251	2570	2590	CDS	GGAGGACTGTGGCGGGGTTGG	G2L1-9
AT2G35840.3	105	1269	692	1287	1309	CDS	GGGTGTGGTTAGGGAGGGGAAGG	G3VL1-9
AT2G35840.3	105	1269	692	840	858	CDS	GGGTGGACGTGTGGAGAGG	G2L1-9
AT2G35940.3	543	2043	339	2767	2781	3'UTR	GGGATAGGTAGGGGG	G2L1-4
AT2G36120.1	31	768	230	752	771	CDS	GGTGGTGGTCGTGGGGGTGG	G2L1-4
AT2G36120.1	31	768	230	557	567	CDS	GGTGGGGGTGG	G2L1-2
AT2G36120.1	31	768	230	314	324	CDS	GGTGGAGGAGG	G2L1-2
AT2G36220.1	76	792	351	850	861	CDS	GGAGGTGGTGGG	G2L1-2
AT2G36320.1	424	486	623	741	763	CDS	GGGCCAATTGGGCTGGGCAAAGG	G3VL1-9
AT2G36530.1	83	1335	325	801	826	CDS	GGTTACTGTTGGAAAGGTCACATAGG	G2L1-9
AT2G36620.1	81	495	201	556	566	CDS	GGAGGTGGTGG	G2L1-2
AT2G37035.1	51	1302	457	1300	1314	CDS	GGGTTTGGAGGATGG	G2L1-4
AT2G37040.1	126	2178	226	934	947	CDS	GGTTGGCGGCACGG	G2L1-4
AT2G37110.1	137	729	288	295	307	CDS	GGTAGGCGGCAGG	G2L1-2
AT2G37110.1	137	729	288	291	303	CDS	GGCGGCAGGTCGG	G2L1-2
AT2G37220.1	78	870	368	655	665	CDS	GGTGGAGGAGG	G2L1-2
AT2G37220.1	78	870	368	643	662	CDS	GGAGGAGGTATAGGTCTTGG	G2L1-4
AT2G37270.2	176	624	206	584	597	CDS	GGACGGAGGATTGG	G2L1-4
AT2G37550.1	145	1371	366	593	608	CDS	GGGTAGGTGGTAATGG	G2L1-4
AT2G37640.1	41	789	372	200	221	CDS	GGGCATGGGTGTGCGCGGCGGG	G3Bulge
AT2G37640.1	41	789	372	192	215	CDS	GGGTGTGCGCGGCGGGTAACACGG	G2L1-9
AT2G37660.1	82	978	268	688	705	CDS	GGAGGGTAGCTGGGTTGG	G2L1-9
AT2G37710.1	43	2028	216	1726	1747	CDS	GGTGTTGGGCTTTTGGGTTAGG	G2L1-9
AT2G37710.1	43	2028	216	984	994	CDS	GGAGGAGGAGG	G2L1-2
AT2G37940.1	419	918	244	1261	1286	CDS	GGGCAAGTGGACTCGGGAGCCAGAGG	G2L1-9
AT2G37970.1	55	678	139	181	194	CDS	GGAGGCGGCGTTGG	G2L1-4
AT2G38050.1	137	789	167	580	593	CDS	GGCGGTGGTCTTGG	G2L1-4
AT2G38120.1	289	1458	388	1610	1625	CDS	GGGTAGGTGGCTTGGG	G2L1-4
AT2G38170.2	98	1179	663	955	980	CDS	GGGTTGGTTGGTACGTTTTGGCGAGG	G2L1-9
AT2G38230.1	19	930	104	518	534	CDS	GGTCAAGGTCGGAGTGG	G2L1-4
AT2G38290.2	519	1080	193	576	597	CDS	GGAGGGGTTGTGTCTAGGGCGG	G2L1-9
AT2G38400.1	90	1434	375	1047	1068	CDS	GGGTAAGGGTTAAGGGAAACGG	G3VL1-9
AT2G38400.1	90	1434	375	876	908	CDS	GGGCCACGATCAAGGTGCTAGGGAGGTTGAGGG	G3Bulge
AT2G38610.1	152	861	439	1331	1360	3'UTR	GGGAGGGTTCGGTGGTGTAGAAAAAGAGGG	G3Bulge
AT2G38610.1	152	861	439	1137	1153	3'UTR	GGTGGTGGTAACGTCGG	G2L1-9
AT2G38610.1	152	861	439	450	464	CDS	GGTCGGAGGATTGGG	G2L1-4
AT2G38940.1	174	1605	121	691	713	CDS	GGTGGTCGGTACTAAGGCTTGGG	G2L1-9
AT2G39010.1	87	870	288	1106	1121	3'UTR	GGAGGGGGTGTTTCGG	G2L1-9
AT2G39010.1	87	870	288	998	1013	3'UTR	GGAGGGAAGGACCGGG	G2L1-4
AT2G39310.1	44	1377	189	78	91	CDS	GGAGGGAGTGGTGG	G2L1-4
AT2G39350.1	161	2223	89	530	556	CDS	GGGCTCGGCGATCGCGGATCTTGTCGG	G2L1-9
AT2G39430.1	75	969	141	231	242	CDS	GGTAGGAGGAGG	G2L1-2
AT2G39800.1	380	2154	352	2367	2388	CDS	GGGGGTGGAGACGTGGTTCAGG	G2L1-9
AT2G39870.1	316	993	427	1568	1595	3'UTR	GGGGTGAGGTGAGGAATTTTTGGGAGGG	G3Bulge
AT2G39870.1	316	993	427	1381	1396	3'UTR	GGATTTGGCTTGGTGG	G2L1-4
AT2G39950.1	285	1911	216	2121	2138	CDS	GGTGGTGGTAGAGGAGGG	G2L1-4
AT2G39980.1	71	1449	764	1392	1419	CDS	GGGAGGGGCCTTTGCGGCTTTAGAAGGG	G3Bulge
AT2G39980.1	71	1449	764	1351	1362	CDS	GGCGGTGGCCGG	G2L1-2
AT2G39980.1	71	1449	764	1347	1359	CDS	GGTGGCCGGAAGG	G2L1-2
AT2G39990.1	83	882	240	409	439	CDS	GGCGGTAATTGGGGTCGTGGTCAACTTATGG	G2L1-9
AT2G40000.1	72	1308	139	1182	1195	CDS	GGCGGCGAAGGTGG	G2L1-4
AT2G40000.1	72	1308	139	548	570	CDS	GGGGTTTCGGAGACTAGAGGAGG	G2L1-9
AT2G40000.1	72	1308	139	498	509	CDS	GGTGGCGGCTGG	G2L1-2
AT2G40140.1	189	1794	327	724	751	CDS	GGAGGAGGAGAAGAAGGTATTGGCTTGG	G2L1-9
AT2G40510.1	73	402	265	90	103	CDS	GGAGGGTGGCAAGG	G2L1-4
AT2G40590.1	74	396	170	91	104	CDS	GGAGGGTGGCAAGG	G2L1-4
AT2G40600.1	24	774	142	355	365	CDS	GGTGGTGGTGG	G2L1-2
AT2G40610.1	85	762	258	170	183	CDS	GGTGGAACGGTTGG	G2L1-4
AT2G40890.1	120	1527	238	1044	1060	CDS	GGCGGTAGCGGGTAAGG	G2L1-4
AT2G40900.1	170	1185	274	1295	1308	CDS	GGTGGTGGTGAAGG	G2L1-4
AT2G40940.1	243	1842	279	1140	1153	CDS	GGTGGACTAGGCGG	G2L1-4
AT2G40970.1	177	747	222	670	686	CDS	GGCAATGGCAAGGGCGG	G2L1-4
AT2G41100.3	257	870	206	1021	1044	CDS	GGGGCTGGCGATACAGGGAGAGGG	G3Bulge
AT2G41410.1	149	651	357	614	642	CDS	GGAGGCGGCTATAAAAAGGCAATGCTAGG	G2L1-9
AT2G41410.1	149	651	357	498	511	CDS	GGTGGCAGAGGCGG	G2L1-4
AT2G41620.1	87	2586	1186	1301	1319	CDS	GGGTTGGCTAGCGGGTAGG	G2L1-9
AT2G41710.3	147	1377	252	117	132	5'UTR	GGGTGGTTGGTTTGGG	G2L1-4
AT2G41770.1	240	2316	191	1775	1793	CDS	GGTTTTAAGAAGGAGGTGG	G2L1-9
AT2G41840.1	141	858	228	520	542	CDS	GGGTTGGGTTGTACTGGTAATGG	G2L1-9
AT2G41840.1	141	858	228	256	279	CDS	GGGAGGTGCTGCTGGTGGTGCCGG	G2L1-9
AT2G41900.1	316	2151	420	2539	2549	3'UTR	GGTGGTGGTGG	G2L1-2
AT2G42580.1	140	2076	257	926	947	CDS	GGCGGAGTTACGGCAATTTCGG	G2L1-9
AT2G42600.1	306	2892	217	2657	2672	CDS	GGAGGTTTCGGTTCGG	G2L1-4
AT2G42840.1	110	921	211	729	751	CDS	GGAGGTTGTCAAGGGGTGGTAGG	G2L1-9
AT2G42840.1	110	921	211	718	739	CDS	GGGGTGGTAGGTTCGTTCGGGG	G2L1-9
AT2G42890.1	258	2532	348	684	697	CDS	GGTATGGGGGAGGG	G2L1-4
AT2G43030.1	62	816	153	714	734	CDS	GGAGCAGGGAGGGTAAGAAGG	G2L1-9
AT2G43030.1	62	816	153	573	592	CDS	GGAGGAACTTTGGGAAATGG	G2L1-9
AT2G43050.1	24	1557	269	1414	1450	CDS	GGGCTGGGCTTTGGCTACTAGGTCCTGGGCTTAAGGG	G3Bulge
AT2G43050.1	24	1557	269	1414	1445	CDS	GGGCTTTGGCTACTAGGTCCTGGGCTTAAGGG	G3Bulge
AT2G43050.1	24	1557	269	1289	1318	CDS	GGTGGCAGGAGCTTATGAGGAAGGTGCCGG	G2L1-9
AT2G43050.1	24	1557	269	1285	1300	CDS	GGAAGGTGCCGGCTGG	G2L1-4
AT2G43050.1	24	1557	269	666	683	CDS	GGCAGTCCTCGGTGGTGG	G2L1-9
AT2G43060.1	62	471	365	416	427	CDS	GGAGGCGGAGGG	G2L1-2
AT2G43060.1	62	471	365	383	393	CDS	GGCGGCGGAGG	G2L1-2
AT2G43160.1	295	2688	402	2966	2980	3'UTR	GGCCATAGGTGGTGG	G2L1-9
AT2G43160.1	295	2688	402	2213	2241	CDS	GGTACTGGAACCACACGGTACTTGACTGG	G2L1-9
AT2G43420.1	162	1686	225	903	922	CDS	GGAAAGGTCGGTGTTTGAGG	G2L1-9
AT2G43520.1	186	273	131	372	406	CDS	GGGGAGGGCTTGCCGTAGATGGAGGGAAGCGCGGG	G3L1-15
AT2G43535.1	157	294	116	347	381	CDS	GGGAGAGGGGTCTCCGTAAAAGGTGGTAATCGGGG	G3Bulge
AT2G43535.1	157	294	116	340	360	CDS	GGTGGTAATCGGGGGAACAGG	G2L1-9
AT2G43590.1	18	795	261	703	722	CDS	GGTGGCAATGTAAGGTAAGG	G2L1-9
AT2G43610.1	40	846	218	765	780	CDS	GGTGGCAACTAGGAGG	G2L1-9
AT2G43680.2	341	2007	240	1732	1746	CDS	GGTGGGTCAAGGTGG	G2L1-4
AT2G43710.1	151	1206	394	1177	1189	CDS	GGTGGATGGTTGG	G2L1-2
AT2G43780.1	195	204	262	302	314	CDS	GGTGGTTGGCGGG	G2L1-2
AT2G43910.1	77	684	197	177	197	CDS	GGTTGTAAAAAGGGTAGGTGG	G2L1-9
AT2G43970.1	187	1638	300	1769	1797	CDS	GGGGCAGGGTAACTCTTAGGAGACCAGGG	G3Bulge
AT2G44100.2	112	1296	1767	990	1013	CDS	GGGCTCGTTGGGACGGTTAGAAGG	G2L1-9
AT2G44100.2	112	1296	1767	898	915	CDS	GGTCTTTGGAATGGGAGG	G2L1-9
AT2G44310.1	73	429	113	504	521	3'UTR	GGTTTTGGTAGGTAGTGG	G2L1-4
AT2G44310.1	73	429	113	322	350	CDS	GGAGGTCTAGGTGTCTTGGCGAAACTAGG	G2L1-9
AT2G44450.1	45	1521	105	415	434	CDS	GGTCGGACCAACTAAGGAGG	G2L1-9
AT2G44500.2	155	1269	887	1965	1993	3'UTR	GGCGCGTGGTTTATTACAGGTTTTACAGG	G2L1-9
AT2G45050.1	86	795	238	605	616	CDS	GGAGGAGGAAGG	G2L1-2
AT2G45050.1	86	795	238	564	574	CDS	GGAGGAGGAGG	G2L1-2
AT2G45070.4	205	249	115	287	297	CDS	GGAGGAGGTGG	G2L1-2
AT2G45200.2	399	774	172	323	346	5'UTR	GGTCGAGGCGGCACTTGGTTACGG	G2L1-9
AT2G45200.2	399	774	172	433	454	CDS	GGGCGGATTCAAGAAGGGTTGG	G2L1-9
AT2G45300.1	207	1563	204	1491	1521	CDS	GGAAAGACAGAGGAAATGAGAGGTCGATCGG	G2L1-9
AT2G45330.2	28	861	161	236	255	CDS	GGAGGTGGCAGCGGTGCTGG	G2L1-4
AT2G45400.1	31	1095	131	551	561	CDS	GGAGGAGGTGG	G2L1-2
AT2G45620.1	79	2295	154	750	777	CDS	GGGGACGGCAATAAGGGTTATACTGGGG	G2L1-9
AT2G45680.1	102	1071	475	1304	1315	3'UTR	GGAGGAGGGAGG	G2L1-2
AT2G45970.1	578	1614	288	2017	2046	CDS	GGTGGAATACGGGGCAGTGGTGGCAGTTGG	G2L1-9
AT2G46310.1	111	885	359	1237	1267	3'UTR	GGGTTTTAGGGGTTATAAGTTTTGGGGAGGG	G3L1-15
AT2G46500.1	430	1701	180	2011	2024	CDS	GGTAAAGGAGGTGG	G2L1-4
AT2G47160.2	360	2190	262	801	817	CDS	GGGTAGGTCTGGTGCGG	G2L1-4
AT2G47250.1	63	2190	229	168	179	CDS	GGTGGTGGTCGG	G2L1-2
AT2G47400.1	35	375	175	272	291	CDS	GGAGGTGGAGCAGGGTTCGG	G2L1-4
AT2G47420.1	89	1062	104	993	1009	CDS	GGAGGCAGAGGAAGAGG	G2L1-4
AT2G47450.1	100	1122	412	733	749	CDS	GGTCGAGGTGGTCGCGG	G2L1-4
AT2G47450.1	100	1122	412	724	734	CDS	GGAGGTGGTGG	G2L1-2
AT2G47450.1	100	1122	412	637	648	CDS	GGTCGGAGGCGG	G2L1-2
AT2G47450.1	100	1122	412	382	393	CDS	GGAAGGGGGCGG	G2L1-2
AT2G47485.1	129	426	124	391	419	CDS	GGGCTGGGCATGGGTATAAGCGGCATGGG	G3L1-15
AT2G47485.1	129	426	124	391	414	CDS	GGGCATGGGTATAAGCGGCATGGG	G3Bulge
AT2G47485.1	129	426	124	140	153	CDS	GGAGGCGGTTATGG	G2L1-4
AT2G47600.1	169	1620	358	541	567	CDS	GGTTCTGGAGGTCGTATGGCGAGGGGG	G2L1-9
AT2G47600.1	169	1620	358	534	561	CDS	GGAGGTCGTATGGCGAGGGGGTATAAGG	G2L1-9
AT2G47610.1	110	774	258	776	802	CDS	GGAGGAGGGGTAAAGAAGGACATGAGG	G2L1-9
AT2G47840.1	44	627	144	525	564	CDS	GGGGGCACACGGGGGTGTAGTAGCGGAAGTAAGGTTTGGG	G3Bulge
AT2G48070.2	19	594	336	582	599	CDS	GGTCGGTAGGTTCGAAGG	G2L1-9
AT2G48130.1	16	552	197	440	453	CDS	GGTGGAGGTTGAGG	G2L1-4
AT3G01100.2	155	1791	911	934	953	CDS	GGGATCTTTGGGTGGGGTGG	G3VL1-9
AT3G01190.1	59	966	178	959	993	CDS	GGGGCCGGAATGGGCATTCTTGAGGTCAGGCTGGG	G3Bulge
AT3G01690.1	216	1086	168	209	226	CDS	GGGGAGGGTAGAGGAAGG	G2L1-4
AT3G01690.1	216	1086	168	205	220	CDS	GGTAGAGGAAGGAAGG	G2L1-4
AT3G01740.1	100	381	340	188	204	CDS	GGTGGAGGAAACGGTGG	G2L1-4
AT3G02080.1	114	432	257	297	323	CDS	GGAGGGGAGTCCATTTGGAAGGAACGG	G2L1-9
AT3G02110.1	85	1422	140	1363	1375	CDS	GGTAGGAGGTTGG	G2L1-2
AT3G02360.2	279	1461	189	1209	1223	CDS	GGTTTGGGTGGACGG	G2L1-4
AT3G02360.2	279	1461	189	814	830	CDS	GGTCTGGGCGGGAATGG	G2L1-4
AT3G02420.1	69	1047	294	72	83	CDS	GGCGGAAGGCGG	G2L1-2
AT3G02540.1	191	1260	287	782	798	CDS	GGGTCCAAGGAGGTGGG	G2L1-9
AT3G02700.1	136	759	186	725	740	CDS	GGTTTGGTGGTTTTGG	G2L1-4
AT3G02740.1	113	1467	97	1291	1315	CDS	GGTGGTAAAACGGTCGGTTTTGTGG	G2L1-9
AT3G02770.1	136	501	124	343	355	CDS	GGGAGGTGGTAGG	G2L1-2
AT3G02770.1	136	501	124	343	354	CDS	GGAGGTGGTAGG	G2L1-2
AT3G02900.2	34	486	239	176	204	CDS	GGTGGTGGGAATGAAGGGGGTGCCATTGG	G2L1-9
AT3G02910.1	172	564	372	589	615	CDS	GGAGATAAGGAGGAGGTGTCGAGAAGG	G2L1-9
AT3G03160.1	108	393	199	122	148	CDS	GGCGGCGGCGCATTGGATTTTGGTGGG	G2L1-9
AT3G03160.1	108	393	199	102	127	CDS	GGTGGGTGAGCTCGCGGTAATAGTGG	G2L1-9
AT3G03270.2	40	480	225	105	116	CDS	GGCGGCGGGTGG	G2L1-2
AT3G03270.2	40	480	225	26	69	CDS	GGGTGAGGGTGGCATGCACGGAAAGGGTAAAAAGAGAGAACGGG	G3L1-15
AT3G03570.1	137	1824	364	667	678	CDS	GGTGGTGGAAGG	G2L1-2
AT3G03860.1	337	903	265	1091	1123	CDS	GGTATTGGAGGAGTGTAGCTGGTACACTTATGG	G2L1-9
AT3G03920.1	101	609	128	222	232	CDS	GGCGGAGGTGG	G2L1-2
AT3G03920.1	101	609	128	201	211	CDS	GGAGGAGGAGG	G2L1-2
AT3G03990.1	20	804	315	867	889	3'UTR	GGGGTGATTTGGGTATAAGGTGG	G2L1-9
AT3G04060.1	211	1017	259	690	713	CDS	GGGATGTGTGGTGGGTAAGTAGGG	G3Bulge
AT3G04080.1	378	1416	278	1432	1442	CDS	GGTGGTGGCGG	G2L1-2
AT3G04120.1	127	1017	399	721	735	CDS	GGTGGAGAGGTCAGG	G2L1-4
AT3G04350.1	307	1704	245	1565	1576	CDS	GGTTGGTGGTGG	G2L1-2
AT3G04640.1	142	480	156	464	475	CDS	GGGAGGAGGCGG	G2L1-2
AT3G04720.1	31	639	167	503	518	CDS	GGTTTAGGTTCGGAGG	G2L1-4
AT3G04720.1	31	639	167	104	120	CDS	GGTGGCGGAACTGCTGG	G2L1-9
AT3G04730.1	187	711	381	221	246	CDS	GGAGGCACTAAGGGTGGGCCATCGGG	G3VL1-9
AT3G04790.1	49	831	1048	783	803	CDS	GGTGGTGAGGAACTTTGAAGG	G2L1-9
AT3G04830.1	62	912	232	120	130	CDS	GGAGGAGGAGG	G2L1-2
AT3G04840.1	86	789	199	120	133	CDS	GGAGGGAAGGATGG	G2L1-2
AT3G04930.1	124	1371	400	1274	1284	CDS	GGTGGTGGTGG	G2L1-2
AT3G05160.2	587	1230	161	132	142	5'UTR	GGGGGCGGTGG	G2L1-2
AT3G05165.2	180	1404	151	414	430	CDS	GGGGGTGGCGTGGAGGG	G2L1-4
AT3G05165.2	180	1404	151	183	193	CDS	GGAGGTGGTGG	G2L1-2
AT3G05220.1	213	1734	149	1423	1433	CDS	GGAGGAGGAGG	G2L1-2
AT3G05220.1	213	1734	149	1354	1365	CDS	GGGTGGTGGTGG	G2L1-2
AT3G05220.1	213	1734	149	580	590	CDS	GGAGGAGGTGG	G2L1-2
AT3G05545.1	225	1278	390	1480	1490	CDS	GGAGGCGGTGG	G2L1-2
AT3G05560.3	292	375	174	415	435	CDS	GGTGGCTGGAACTAGGAGAGG	G2L1-9
AT3G06170.1	105	1230	210	428	446	CDS	GGGGTGGGTGGTACCACGG	G2L1-9
AT3G06440.1	131	1860	291	190	205	CDS	GGGTGGCTGGTTAGGG	G2L1-4
AT3G06720.1	235	1599	496	1947	1975	3'UTR	GGCTGGTGGGCCATGTTTGGAGACTCTGG	G2L1-9
AT3G06720.1	235	1599	496	1947	1971	3'UTR	GGTGGGCCATGTTTGGAGACTCTGG	G2L1-9
AT3G06780.1	146	606	282	567	587	CDS	GGGTAGGGTTAATAGGGAGGG	G3L1-15
AT3G06780.1	146	606	282	555	573	CDS	GGGAGGGCTTTGGTGGCGG	G2L1-4
AT3G06850.1	158	1452	238	596	609	CDS	GGCGGTTGGATTGG	G2L1-4
AT3G06868.1	142	1110	241	953	963	CDS	GGTGGTGGTGG	G2L1-2
AT3G07220.1	82	963	165	98	123	CDS	GGTTGGAGGTGTAGCGAAGGCGGTGG	G2L1-9
AT3G07330.1	158	2049	509	596	621	CDS	GGTTGGTGGTTCGCATTTGGTGGAGG	G2L1-9
AT3G07390.1	151	822	223	874	888	CDS	GGACCTGGAGGGCGG	G2L1-4
AT3G07525.1	57	678	154	692	704	CDS	GGTTGGTGGACGG	G2L1-2
AT3G07560.1	165	915	295	1042	1052	CDS	GGCGGTGGTGG	G2L1-2
AT3G07560.1	165	915	295	639	671	CDS	GGGTAGGGGTAAGGGTAAGGGCAAGGGTATGGG	G3L1-15
AT3G07560.1	165	915	295	624	666	CDS	GGGGTAAGGGTAAGGGCAAGGGTATGGGTATGGTATTGGTGGG	G3L1-15
AT3G07560.1	165	915	295	553	564	CDS	GGGTGGTGGTGG	G2L1-2
AT3G07780.1	84	1701	148	1651	1664	CDS	GGTGGTAAGGGTGG	G2L1-4
AT3G07810.1	335	1485	698	2241	2257	3'UTR	GGAATTGGTATTGGGGG	G2L1-4
AT3G07810.1	335	1485	698	1500	1516	CDS	GGTGGACAAGGGTTGGG	G2L1-4
AT3G07810.1	335	1485	698	1282	1306	CDS	GGTGGTAACAAAGGGGTATTCAAGG	G2L1-9
AT3G07810.1	335	1485	698	1024	1037	CDS	GGCTGGTAGGTAGG	G2L1-2
AT3G07990.1	67	1380	277	1303	1315	CDS	GGTGGGTGGATGG	G2L1-2
AT3G08030.2	364	972	183	815	838	CDS	GGGAGGTAAGAAGTGGTTCAAGGG	G2L1-9
AT3G08530.1	161	5112	365	3047	3061	CDS	GGTAGGTAGGAGAGG	G2L1-4
AT3G08530.1	161	5112	365	3037	3057	CDS	GGTAGGAGAGGTGATGTATGG	G2L1-9
AT3G08580.2	162	1146	264	829	839	CDS	GGTGGTGGAGG	G2L1-2
AT3G08600.1	252	951	227	996	1007	CDS	GGTGGTTGGTGG	G2L1-2
AT3G08630.1	111	1020	258	114	127	CDS	GGCGGTATCGGCGG	G2L1-4
AT3G08640.1	112	1014	303	365	378	CDS	GGGGGACTTGGAGG	G2L1-4
AT3G08650.1	288	1788	233	1887	1904	CDS	GGTGGCGTGCGGTGGTGG	G2L1-9
AT3G08650.1	288	1788	233	847	866	CDS	GGTTGGGGACTAGGAAGGGG	G2L1-4
AT3G08680.2	477	1923	248	1414	1435	CDS	GGCGGAGAACGTGGGGTGAGGG	G2L1-9
AT3G08850.1	389	4035	395	3675	3692	CDS	GGTATAGGCCTGGCTGGG	G2L1-4
AT3G08930.1	164	1530	260	1010	1025	CDS	GGCGGTAAAGGACGGG	G2L1-4
AT3G08940.1	41	684	469	276	294	CDS	GGCGGCCAAACGGATTTGG	G2L1-9
AT3G08943.1	233	2616	318	2973	3013	3'UTR	GGGGTTTTGTTAAAGGGTTTTGGGGGGAATTGGTGATAGGG	G3L1-15
AT3G08943.1	233	2616	318	2973	2999	3'UTR	GGGTTTTGGGGGGAATTGGTGATAGGG	G3Bulge
AT3G08943.1	233	2616	318	2973	2992	3'UTR	GGGGGGAATTGGTGATAGGG	G2L1-9
AT3G09000.1	370	1626	133	1634	1650	CDS	GGGCTAGGAGCTGGTGG	G2L1-4
AT3G09100.2	308	2019	454	124	147	5'UTR	GGCATCTACGGATGCTTTAGGTGG	G2L1-9
AT3G09300.1	221	1377	206	252	262	CDS	GGCGGCGGTGG	G2L1-2
AT3G09390.1	41	246	251	364	384	3'UTR	GGTTTGGATTTTTGTGGTAGG	G2L1-9
AT3G09390.1	41	246	251	90	106	CDS	GGAGGTGTTGGCAACGG	G2L1-4
AT3G09390.1	41	246	251	57	79	CDS	GGTCTAGGTGTAGGCGTCAAAGG	G2L1-9
AT3G09390.1	41	246	251	54	73	CDS	GGTGTAGGCGTCAAAGGAGG	G2L1-9
AT3G09830.1	367	1257	287	1568	1597	CDS	GGTATTGAACGGTTTGGTTGGAGGAAGTGG	G2L1-9
AT3G09840.1	154	2430	220	1934	1950	CDS	GGTGGAGGTAGCGGTGG	G2L1-4
AT3G09840.1	154	2430	220	632	650	CDS	GGTGTGAGGAGTAAGGAGG	G2L1-9
AT3G09880.1	391	1500	325	1853	1863	CDS	GGAGGAGGAGG	G2L1-2
AT3G09980.1	127	537	284	737	749	3'UTR	GGTGGTGGTTTGG	G2L1-4
AT3G10020.1	92	450	182	479	495	CDS	GGCCTCGGAGGAATCGG	G2L1-4
AT3G10030.2	114	1563	595	1479	1496	CDS	GGAAAGTGGTGACGGAGG	G2L1-9
AT3G10230.1	193	1506	265	1239	1258	CDS	GGGTGGTTAGGGGTGTTGGG	G2L1-9
AT3G10230.1	193	1506	265	448	465	CDS	GGTGGTGGTTGTTATCGG	G2L1-9
AT3G10340.1	247	2124	213	1001	1020	CDS	GGGCTAGGTTGGCGACAGGG	G2L1-9
AT3G10410.1	50	1551	227	445	463	CDS	GGTCCGGGAGGGCAGTTGG	G2L1-9
AT3G10480.3	62	1581	309	740	766	CDS	GGAGGTGGTAGTCGGGTAAGAAGAAGG	G2L1-9
AT3G10720.2	33	1860	157	476	487	CDS	GGCGGTGGCGGG	G2L1-2
AT3G10850.1	52	777	207	801	825	CDS	GGGGAGGTGACTAGGAAGAACAAGG	G2L1-9
AT3G10850.1	52	777	207	281	306	CDS	GGGAAGTGGAATAGGTCTCTTGGAGG	G2L1-9
AT3G10850.1	52	777	207	281	299	CDS	GGAATAGGTCTCTTGGAGG	G2L1-9
AT3G10910.1	406	546	157	918	935	CDS	GGTACAGGAGCAGGGCGG	G2L1-4
AT3G10912.1	275	69	765	918	935	3'UTR	GGTACAGGAGCAGGGCGG	G2L1-4
AT3G10930.1	299	306	98	202	213	5'UTR	GGTTGGTGGCGG	G2L1-2
AT3G11170.1	158	1341	326	1156	1175	CDS	GGTGAGGAACGGTGCCATGG	G2L1-9
AT3G11410.1	141	1200	298	1299	1320	CDS	GGAGGAGAAGGAGTTCAGTTGG	G2L1-9
AT3G11530.2	546	342	207	697	708	CDS	GGTGGGAGGTGG	G2L1-2
AT3G11690.1	496	759	236	1193	1220	CDS	GGTGGTGGCATCGAGGAGGAGGAGGAGG	G2L1-9
AT3G11690.1	496	759	236	1196	1206	CDS	GGAGGAGGAGG	G2L1-2
AT3G11830.2	106	1668	221	1739	1758	CDS	GGTGCCGGTGCTGGAGGTGG	G2L1-4
AT3G11830.2	106	1668	221	1733	1752	CDS	GGTGCTGGAGGTGGCGCAGG	G2L1-4
AT3G11830.2	106	1668	221	1727	1746	CDS	GGAGGTGGCGCAGGAGAGGG	G2L1-4
AT3G11910.2	273	3345	370	3651	3673	3'UTR	GGGAGCGTGGTTTTGGTGGTGGG	G2L1-9
AT3G11930.3	134	681	301	158	180	CDS	GGTGGCGGCTACAAAGGTAACGG	G2L1-9
AT3G12030.1	20	591	104	558	577	CDS	GGTGGTCGTGGTCGTCGAGG	G2L1-9
AT3G12150.1	279	1092	281	1036	1063	CDS	GGAGGGAGTCACGGAGGGTTCGTCAGGG	G3VL1-9
AT3G12290.1	89	900	193	840	856	CDS	GGTTGGTTGGCCATAGG	G2L1-9
AT3G12320.1	205	810	203	578	589	CDS	GGATGGTGGTGG	G2L1-2
AT3G12350.1	62	1269	252	1203	1229	CDS	GGGTAACAGTATGTTGGTCTGGGCGGG	G3Bulge
AT3G12670.1	49	1776	231	239	251	CDS	GGTGGAGAGGTGG	G2L1-4
AT3G12700.2	66	792	755	334	360	CDS	GGGACTAGGGTTTAGGTAAAAGTGAGG	G2L1-9
AT3G12780.1	166	1446	156	1267	1280	CDS	GGTAGGTAGGCAGG	G2L1-2
AT3G13050.1	100	1503	198	477	489	CDS	GGAGGAGGGTTGG	G2L1-2
AT3G13110.1	188	1176	322	1248	1273	CDS	GGTGGTTCGTTGGAGCGGCCTAAAGG	G2L1-9
AT3G13110.1	188	1176	322	1197	1212	CDS	GGTGGCTGGGGCGTGG	G2L1-4
AT3G13200.1	114	693	169	564	583	CDS	GGAAGGACTCGGAGAGAAGG	G2L1-9
AT3G13230.1	109	648	134	545	568	CDS	GGGAGGAAATGGTCTGTTGGATGG	G2L1-9
AT3G13230.1	109	648	134	545	567	CDS	GGAGGAAATGGTCTGTTGGATGG	G2L1-9
AT3G13310.1	141	474	219	547	571	CDS	GGGCGGGGCTGGCTGGGTAGCGAGG	G3VL1-9
AT3G13380.1	590	3495	189	475	494	5'UTR	GGTATTGTTGGTTTAGGAGG	G2L1-9
AT3G13410.1	144	966	292	163	181	CDS	GGTTATCGCGGTGGCGTGG	G2L1-9
AT3G13460.1	305	2004	560	1547	1560	CDS	GGCGGAGGGGTTGG	G2L1-4
AT3G13460.1	305	2004	560	996	1008	CDS	GGTTTGGAGGAGG	G2L1-4
AT3G13720.1	188	567	183	668	687	CDS	GGAGGCAGAAGGATTGGTGG	G2L1-9
AT3G13750.1	227	2544	542	2165	2192	CDS	GGTATAAACTGGAAAAGGGTACGAAGGG	G2L1-9
AT3G13750.1	227	2544	542	260	273	CDS	GGCGGTATCGGTGG	G2L1-4
AT3G13882.1	74	444	196	445	467	CDS	GGCAGGTGGAAACCAACGGAAGG	G2L1-9
AT3G13930.1	201	1620	326	711	721	CDS	GGGGGAGGAGG	G2L1-2
AT3G14220.1	146	1092	126	730	746	CDS	GGAGCGAGGTGGACGGG	G2L1-9
AT3G14310.1	24	1779	312	1750	1760	CDS	GGAGGTGGTGG	G2L1-2
AT3G14390.1	46	1455	479	950	963	CDS	GGATTTGGTGGTGG	G2L1-4
AT3G14400.1	305	1986	421	1027	1049	CDS	GGGTGGTTTTTACGGGGGTTTGG	G2L1-9
AT3G14440.1	122	1800	390	1728	1753	CDS	GGAAGCAGAAGGAGAGGAGGAAGAGG	G2L1-9
AT3G14595.1	89	399	250	294	312	CDS	GGGTCGGTTACGGCTATGG	G2L1-4
AT3G14770.1	502	711	453	1497	1516	3'UTR	GGGTGGTACTCTAAAGGTGG	G2L1-9
AT3G14790.1	153	1995	200	1318	1331	CDS	GGTGGCTCGGTGGG	G2L1-4
AT3G14940.1	173	2907	234	2100	2113	CDS	GGTGGAGGAGAAGG	G2L1-4
AT3G14940.1	173	2907	234	167	185	CDS	GGCTGGGCGGTAATAGCGG	G2L1-9
AT3G15095.1	216	2055	31	1593	1615	CDS	GGAGGAGGCAGAGTCGGTGGCGG	G2L1-9
AT3G15160.1	215	1689	194	1419	1429	CDS	GGGGGTGGTGG	G2L1-2
AT3G15160.1	215	1689	194	824	847	CDS	GGAGGTTGGGAACTGGGGCTGGGG	G3VL1-9
AT3G15210.1	50	669	422	447	457	CDS	GGCGGAGGAGG	G2L1-2
AT3G15410.2	88	1773	280	212	236	CDS	GGAGGGTGGTCAAAAGAGGAAGAGG	G2L1-9
AT3G15430.2	516	1467	183	1708	1725	CDS	GGGGTAGGTGGGTTTAGG	G2L1-4
AT3G15520.1	74	1401	140	1077	1092	CDS	GGTGGAATGGTGAGGG	G2L1-4
AT3G15530.2	265	867	378	674	697	CDS	GGGCTGCTGGGCTGGCCTCGATGG	G2L1-9
AT3G15640.1	163	531	374	428	440	CDS	GGTCGGAGGAAGG	G2L1-2
AT3G15900.1	207	426	105	421	439	CDS	GGAGGACTTAAGGAACTGG	G2L1-9
AT3G16080.1	74	288	250	83	110	CDS	GGAGGAGAATGGCTTTGAGGGACAAGGG	G2L1-9
AT3G16240.1	130	753	262	500	512	CDS	GGCGGTTAGGTGG	G2L1-4
AT3G16400.1	319	1413	215	1286	1327	CDS	GGGTATGTGTTGGGTATGGAAGGGAACGTGGTGAAGCTCGGG	G3L1-15
AT3G16400.1	319	1413	215	770	788	CDS	GGTGGAATTAGGTGAAGGG	G2L1-9
AT3G16400.1	319	1413	215	343	368	CDS	GGGTATGTAGAGGGTAGAGTGGTGGG	G3Bulge
AT3G16410.1	64	1860	182	1478	1519	CDS	GGGTATGTGTTGGGTATGGAAGGGAACGTGGTGAAGCTCGGG	G3L1-15
AT3G16420.1	98	897	279	110	128	CDS	GGGAGGAACACGAAGGTGG	G2L1-9
AT3G16430.2	132	891	228	157	170	CDS	GGAGGAAAGGGAGG	G2L1-4
AT3G16450.2	116	903	263	138	154	CDS	GGAGGCCGCGGTGGGGG	G2L1-4
AT3G16460.2	111	2118	195	1804	1823	CDS	GGACGGAGTGATGGTCGAGG	G2L1-9
AT3G16460.2	111	2118	195	658	674	CDS	GGAGGCCACGGTCAAGG	G2L1-4
AT3G16470.2	70	1356	167	1007	1020	CDS	GGTGGTAGAGGTGG	G2L1-4
AT3G16760.1	200	1428	233	466	493	CDS	GGGCTTGGGCTAGGGCTTCGACTGGGGG	G3L1-15
AT3G16850.1	122	1368	316	597	628	CDS	GGCCTGAGTTCGGTGAGGGTGGTACGGCGTGG	G2L1-9
AT3G16850.1	122	1368	316	597	612	CDS	GGGTGGTACGGCGTGG	G2L1-4
AT3G16850.1	122	1368	316	258	274	CDS	GGTAGTGGTTGGCGAGG	G2L1-4
AT3G16857.2	292	2073	304	839	849	CDS	GGTGGTGGTGG	G2L1-2
AT3G17000.1	117	930	216	947	959	CDS	GGTTGGCGGCGGG	G2L1-2
AT3G17020.1	94	492	192	117	134	CDS	GGTGGCGGTGAGGCTAGG	G2L1-4
AT3G17090.1	181	1155	306	141	164	5'UTR	GGGATTGGGGGTTTTTGGGTGAGG	G3VL1-9
AT3G17090.1	181	1155	306	266	288	CDS	GGTGGTCTTTGCGGTGGTGGTGG	G2L1-9
AT3G17205.1	234	3090	393	2355	2378	CDS	GGTGGTGGTAGTTATGGTCGAAGG	G2L1-9
AT3G17390.1	211	1182	297	1280	1294	CDS	GGATGGTAATGGAGG	G2L1-4
AT3G17410.1	161	1095	224	164	190	CDS	GGTGGTGGTGTTGTTGGTTTCGTCGGG	G2L1-9
AT3G18060.1	107	1830	286	395	410	CDS	GGCTGGTCGGTTTTGG	G2L1-4
AT3G18190.1	100	1611	224	1407	1434	CDS	GGAAGGTAGGGTACATCGTGGAATCGGG	G2L1-9
AT3G18215.1	118	735	215	123	140	CDS	GGTTTCTAAGGAGGCAGG	G2L1-9
AT3G18490.1	76	1503	335	935	948	CDS	GGTGGCGGATTTGG	G2L1-4
AT3G18560.1	74	588	214	279	290	CDS	GGAAGGAGGAGG	G2L1-2
AT3G18740.1	69	339	148	59	79	CDS	GGCGTTGGTAAAAAGTGGCGG	G2L1-9
AT3G18780.1	221	1116	476	270	286	CDS	GGTCGGAAGTGGTATGG	G2L1-4
AT3G18780.1	221	1116	476	264	282	CDS	GGAAGTGGTATGGCCATGG	G2L1-4
AT3G19390.1	35	1359	259	606	619	CDS	GGAGGTGGTGTAGG	G2L1-4
AT3G19450.1	261	1098	209	1329	1339	CDS	GGAGGAGGTGG	G2L1-2
AT3G19450.1	261	1098	209	805	836	CDS	GGTGGATTGGGATCTTAGGGAGGAAATTCGGG	G3VL1-9
AT3G19450.1	261	1098	209	481	499	CDS	GGTGAAGGTTGTGGAGTGG	G2L1-4
AT3G19540.1	143	1458	533	411	421	CDS	GGTGGAGGAGG	G2L1-2
AT3G19760.1	77	1227	351	1490	1512	3'UTR	GGTTTGCCAGGTTTGGGATTTGG	G2L1-9
AT3G19760.1	77	1227	351	102	124	CDS	GGTGGCGGAGAAGATGGTGGAGG	G2L1-9
AT3G19760.1	77	1227	351	96	109	CDS	GGTGGAGGTGCCGG	G2L1-4
AT3G19930.1	275	1545	279	1392	1408	CDS	GGACAAGGTCGGTGAGG	G2L1-4
AT3G20050.1	138	1638	306	1371	1385	CDS	GGAGGTGGGCGTTGG	G2L1-4
AT3G20310.1	114	735	1151	465	488	CDS	GGAGGCGGCATATTGGCTACCAGG	G2L1-9
AT3G20370.1	110	1140	146	936	955	CDS	GGGAGAGGGCATGGTTCTGG	G2L1-4
AT3G20395.1	78	672	72	292	305	CDS	GGTCGGTGGTGAGG	G2L1-4
AT3G20470.1	79	525	185	637	659	3'UTR	GGGTAACGGTACGTAAGGTAAGG	G2L1-9
AT3G20470.1	79	525	185	575	594	CDS	GGTGGTGGCTTTGGTGGAGG	G2L1-4
AT3G20470.1	79	525	185	575	591	CDS	GGTGGCTTTGGTGGAGG	G2L1-4
AT3G20470.1	79	525	185	563	582	CDS	GGTGGAGGCCGTGGCCGAGG	G2L1-4
AT3G20470.1	79	525	185	524	534	CDS	GGCGGAGGAGG	G2L1-2
AT3G20470.1	79	525	185	506	517	CDS	GGGTGGTGGCGG	G2L1-2
AT3G20470.1	79	525	185	503	513	CDS	GGTGGCGGTGG	G2L1-2
AT3G20470.1	79	525	185	311	330	CDS	GGAGGAGGATTTGGCGGTGG	G2L1-4
AT3G20770.1	256	1887	270	1817	1833	CDS	GGAAGGTGGTACAAAGG	G2L1-9
AT3G20830.1	10	1227	61	1100	1120	CDS	GGGTGGATGGCAATTGAGAGG	G2L1-9
AT3G21150.1	149	678	77	794	806	CDS	GGTAGGAAGGAGG	G2L1-2
AT3G21215.1	72	1020	1038	1020	1031	CDS	GGCGGTGGAAGG	G2L1-2
AT3G21610.2	280	369	234	147	171	5'UTR	GGGATAACGGCGGTGGATTGCTTGG	G2L1-9
AT3G21630.1	51	1854	158	1036	1054	CDS	GGGGTTTTGGTGGAACGGG	G2L1-9
AT3G22270.1	335	2349	611	636	661	CDS	GGACTAGGAGATAGTGGTTATTGAGG	G2L1-9
AT3G22370.1	99	1065	324	667	680	CDS	GGAGGTTGGTAAGG	G2L1-4
AT3G22530.1	265	597	170	803	813	CDS	GGTGGTGGTGG	G2L1-2
AT3G22600.1	74	513	203	399	409	CDS	GGTGGTGGTGG	G2L1-2
AT3G22600.1	74	513	203	396	406	CDS	GGTGGTGGTGG	G2L1-2
AT3G22890.1	114	1392	258	715	745	CDS	GGAGTTCTAGTGGGGGTTACTCGGTCAAAGG	G2L1-9
AT3G22960.1	134	1791	214	854	870	CDS	GGTAGGGTGGTAGTTGG	G2L1-9
AT3G22960.1	134	1791	214	737	752	CDS	GGTTTGGAGTGGTAGG	G2L1-4
AT3G22968.1	115	105	1715	1487	1506	3'UTR	GGTGGAGGAAGAGGTGGCGG	G2L1-4
AT3G22970.1	554	1113	268	1487	1506	CDS	GGTGGAGGAAGAGGTGGCGG	G2L1-4
AT3G23050.1	89	732	437	428	448	CDS	GGAGGTGGTTTCAAGGGCCGG	G2L1-9
AT3G23150.1	396	2322	175	1195	1206	CDS	GGGTGGTGGTGG	G2L1-2
AT3G23160.1	374	1596	204	1107	1127	CDS	GGGAGAGTTTGGGTTGGGTGG	G3VL1-9
AT3G23450.1	50	1359	352	1380	1390	CDS	GGTGGAGGAGG	G2L1-2
AT3G23450.1	50	1359	352	1206	1216	CDS	GGTGGAGGAGG	G2L1-2
AT3G23450.1	50	1359	352	1080	1090	CDS	GGTGGAGGAGG	G2L1-2
AT3G23450.1	50	1359	352	1077	1087	CDS	GGAGGAGGCGG	G2L1-2
AT3G23450.1	50	1359	352	909	928	CDS	GGTGGTGGTTAGGGAGGCGG	G2L1-4
AT3G23450.1	50	1359	352	849	868	CDS	GGGGGTGGTTACGGAGGCGG	G2L1-4
AT3G23450.1	50	1359	352	627	659	CDS	GGGTGGTGGTTATGGAGGTGGGAACGGCTAGGG	G3Bulge
AT3G23450.1	50	1359	352	423	437	CDS	GGGAGGTGGAAAAGG	G2L1-4
AT3G23450.1	50	1359	352	315	325	CDS	GGAGGTGGTGG	G2L1-2
AT3G23560.1	93	1434	245	1183	1203	CDS	GGGTTGGGTTGGTAGTACTGG	G2L1-9
AT3G23600.2	58	711	233	422	452	CDS	GGTGGTGTGGGGTTGTGTAGGGACGCCGAGG	G2L1-9
AT3G23640.2	228	2976	226	3010	3028	CDS	GGTGGTTGTAGGTAAAGGG	G2L1-9
AT3G23730.1	112	876	87	696	716	CDS	GGTTTGGTGGAGAACATCGGG	G2L1-9
AT3G23820.1	201	1383	435	1479	1500	CDS	GGAGTCGGGGCGGCGCTCTAGG	G2L1-9
AT3G23830.2	112	411	285	500	510	CDS	GGTGGCGGTGG	G2L1-2
AT3G23920.1	153	1728	250	1195	1206	CDS	GGTTGGTGGTGG	G2L1-2
AT3G24020.1	89	732	98	696	710	CDS	GGATGGACAAGGAGG	G2L1-4
AT3G24100.1	87	210	183	268	278	CDS	GGAGGAGGAGG	G2L1-2
AT3G24160.1	119	1095	366	1034	1048	CDS	GGGAGGTGAAGGTGG	G2L1-4
AT3G24160.1	119	1095	366	1034	1047	CDS	GGAGGTGAAGGTGG	G2L1-4
AT3G24160.1	119	1095	366	852	879	CDS	GGTAGGGAACGAATCGGTATGGAACAGG	G2L1-9
AT3G24160.1	119	1095	366	845	875	CDS	GGGAACGAATCGGTATGGAACAGGTATGAGG	G2L1-9
AT3G24300.1	34	1497	227	1163	1183	CDS	GGGGGTGCGCGGTGTGGGAGG	G2L1-9
AT3G24300.1	34	1497	227	801	816	CDS	GGTATGGTAGGTTTGG	G2L1-4
AT3G24300.1	34	1497	227	667	684	CDS	GGACGATACGGTGGTTGG	G2L1-9
AT3G25140.1	37	1680	203	1219	1246	CDS	GGGTAGGTATAGTTAGAGGGTGTCTGGG	G3Bulge
AT3G25150.2	48	1764	83	1594	1610	CDS	GGAGGAGAAGGTGGAGG	G2L1-4
AT3G25150.2	48	1764	83	1577	1601	CDS	GGTGGAGGTTTCGAGGGTGCTGGGG	G2L1-9
AT3G25520.1	63	906	280	541	569	CDS	GGTGGTAGGTTTCGTGGGAATTCTCGTGG	G2L1-9
AT3G25540.1	325	933	424	766	798	CDS	GGCTTTAGTCTGGCAGAACAAAGGGTTTTGTGG	G2L1-9
AT3G25585.4	360	1170	378	931	946	CDS	GGGTGGTGAGGCGTGG	G2L1-4
AT3G25600.1	113	486	115	408	432	CDS	GGCGGCGGCAATAACTTGGCAAAGG	G2L1-9
AT3G25717.1	77	123	370	279	296	3'UTR	GGGTTCGGCCAAAGGAGG	G2L1-9
AT3G25730.1	85	1002	241	935	977	CDS	GGGCTGGGCAGAGATCTAGGTTGGGCCTAAAGCTAAAGGTGGG	G3L1-15
AT3G25900.1	131	981	242	936	952	CDS	GGTAGGGTTTGGAGAGG	G2L1-4
AT3G26370.1	142	1674	194	573	585	CDS	GGTGGTTAGGCGG	G2L1-4
AT3G26420.1	92	738	2203	429	445	CDS	GGTGGTGGAGCGGGTGG	G2L1-4
AT3G26420.1	92	738	2203	300	317	CDS	GGGTAGGTTTAGGTAAGG	G2L1-4
AT3G26430.1	1981	1143	38	426	442	5'UTR	GGTGGTGGAGCGGGTGG	G2L1-4
AT3G26430.1	1981	1143	38	297	314	5'UTR	GGGTAGGTTTAGGTAAGG	G2L1-4
AT3G26450.1	135	459	295	322	340	CDS	GGAGGAGGAAAGGTAGAGG	G2L1-4
AT3G26520.1	112	762	327	791	807	CDS	GGCCGCTCAGGTGGTGG	G2L1-9
AT3G26580.1	46	1053	195	1059	1074	CDS	GGTTGGTTTGGTTTGG	G2L1-4
AT3G26580.1	46	1053	195	338	365	CDS	GGAGGAGGAGCAGTGGTGGTGGTGGCGG	G2L1-9
AT3G26618.1	83	1308	190	1302	1315	CDS	GGTGGTTATGGCGG	G2L1-4
AT3G26650.1	155	1191	197	633	662	CDS	GGGACGTGGAAGAGATAGGTGTTTGTGAGG	G2L1-9
AT3G26650.1	155	1191	197	357	374	CDS	GGGCTAGGATGGCTTAGG	G2L1-4
AT3G26650.1	155	1191	197	344	368	CDS	GGATGGCTTAGGTAATTACCGGTGG	G2L1-9
AT3G26710.1	179	804	144	407	421	CDS	GGTGGTCATCGGAGG	G2L1-9
AT3G26900.2	90	843	359	468	479	CDS	GGTGGTCGGCGG	G2L1-2
AT3G26935.1	281	1332	401	1771	1790	3'UTR	GGGAGGTATTTGGTGTTTGG	G2L1-9
AT3G27010.1	144	945	331	686	701	CDS	GGCGGTGGTTAGGGGG	G2L1-4
AT3G27020.1	136	2031	304	1520	1544	CDS	GGCGTTACTGTGGTGGTAGTGAAGG	G2L1-9
AT3G27060.1	238	999	105	1038	1063	CDS	GGGCATGGGTTCGCGTGGGTTTTCGG	G3VL1-9
AT3G27190.1	149	1452	270	754	780	CDS	GGGATGGGGAGAGTTGGCACAGTGCGG	G2L1-9
AT3G27200.1	33	525	216	439	464	CDS	GGGCTGGGACTTAGGCTTGGGCTTGG	G2L1-9
AT3G27240.1	135	924	355	138	149	CDS	GGAGGAGGTTGG	G2L1-2
AT3G27300.2	168	1551	269	688	702	CDS	GGATCAGGTAGGTGG	G2L1-4
AT3G27340.1	69	426	259	276	302	CDS	GGATGTATGGCGGAAGGTCTATAGTGG	G2L1-9
AT3G27380.2	86	840	1599	180	192	CDS	GGCGGAGGCGAGG	G2L1-4
AT3G27740.1	74	1293	209	150	165	CDS	GGGATTTAGGTGGCGG	G2L1-9
AT3G27770.1	215	948	161	434	456	CDS	GGGCTTTTGGGTTGTTGGTTGGG	G3Bulge
AT3G27890.1	95	591	151	465	484	CDS	GGAGGTGGTTTTGGAGGTGG	G2L1-4
AT3G27890.1	95	591	151	465	481	CDS	GGTGGTTTTGGAGGTGG	G2L1-4
AT3G28180.1	281	2022	172	1389	1413	CDS	GGTTACGGAACTAGGAGGTATGAGG	G2L1-9
AT3G28200.1	12	951	134	612	639	CDS	GGGCCATAATAAGGCTGGGTGGGCTGGG	G3L1-15
AT3G28710.1	133	1056	241	577	602	CDS	GGTGTTCGTGGTTGGCCATCTCAAGG	G2L1-9
AT3G28740.1	1	1530	66	385	406	CDS	GGAGGTTGATAGAGGTATTCGG	G2L1-9
AT3G28860.1	220	3759	249	1397	1423	CDS	GGGTGGTTGTTGGCGGTGTCAAAAGGG	G2L1-9
AT3G28860.1	220	3759	249	1012	1032	CDS	GGGTTGGGAAATCGGTAGGGG	G2L1-9
AT3G29240.2	179	954	118	1077	1100	CDS	GGGTTCTTGGAGTAGGGTTTCTGG	G2L1-9
AT3G29240.2	179	954	118	822	847	CDS	GGCGAGAATGGTTGGAGCAACAGAGG	G2L1-9
AT3G29240.2	179	954	118	491	504	CDS	GGTGGTGGTACAGG	G2L1-4
AT3G29250.1	45	897	108	886	911	CDS	GGTGGTAGTTGGTGGTCTAAGACTGG	G2L1-9
AT3G29575.1	347	696	202	553	567	CDS	GGAAGGAGAAGGAGG	G2L1-4
AT3G29575.1	347	696	202	536	563	CDS	GGAGAAGGAGGTGAGAAGGAGGCAGAGG	G2L1-9
AT3G30390.2	390	1383	275	709	725	CDS	GGTGGGTAATTTGGTGG	G2L1-9
AT3G42050.1	223	1326	351	555	577	CDS	GGTTAAAGGGAAGGTTTCGTTGG	G2L1-9
AT3G42170.1	220	2091	141	1193	1214	CDS	GGTTGACTGGTAGGTCTTAGGG	G2L1-9
AT3G43230.1	180	1458	226	280	299	CDS	GGTGGTGGTGATGGTGATGG	G2L1-4
AT3G43270.1	336	1584	277	1696	1715	CDS	GGTAAGGTAAGTTCGGTAGG	G2L1-9
AT3G43520.1	65	723	209	510	529	CDS	GGGTAGTCGGGTGGTTGAGG	G2L1-9
AT3G43670.1	45	2064	167	1011	1029	CDS	GGTTGGAAGGGGACCTAGG	G2L1-9
AT3G43720.1	50	582	163	510	526	CDS	GGGCTGGGTTTAGGAGG	G2L1-4
AT3G43980.1	76	171	153	150	180	CDS	GGTATGAAGGACTATTCGGGCACACTCAAGG	G2L1-9
AT3G44020.1	10	480	169	227	237	CDS	GGAGGTGGCGG	G2L1-2
AT3G44110.1	197	1263	321	453	463	CDS	GGTGGAGGAGG	G2L1-2
AT3G44190.1	206	1104	207	947	962	CDS	GGAAGGAAACGGTAGG	G2L1-4
AT3G44260.1	29	843	168	706	743	CDS	GGGTTGGCGGGCCAATTGGAGTTCGCAGGAACGTTGGG	G3Bulge
AT3G44300.1	40	1020	363	246	264	CDS	GGGTGGGGATTTGGTTTGG	G2L1-4
AT3G44330.1	79	1698	294	432	453	CDS	GGTGGTGGTTGTAAGGGTCCGG	G2L1-9
AT3G44340.2	130	3210	463	3417	3442	3'UTR	GGGGTGGGCTAGGGGACAGGAGATGG	G3VL1-9
AT3G45230.1	72	528	177	448	468	CDS	GGGCGGCGAGTAAGGAGGTGG	G2L1-9
AT3G45300.1	200	1230	1456	462	478	CDS	GGTTCTGGATCGGGAGG	G2L1-4
AT3G45300.1	200	1230	1456	455	472	CDS	GGATCGGGAGGTATAAGG	G2L1-9
AT3G45600.1	97	858	218	665	685	CDS	GGGAGGAGAGCACAGGGTAGG	G2L1-9
AT3G45600.1	97	858	218	665	684	CDS	GGAGGAGAGCACAGGGTAGG	G2L1-9
AT3G45640.1	148	1113	222	164	188	CDS	GGCGGCCTTTTAGGCACATAACCGG	G2L1-9
AT3G45930.1	74	312	175	181	202	CDS	GGTGGAGATGCTCGGTTAGAGG	G2L1-9
AT3G45930.1	74	312	175	102	118	CDS	GGTGGAAACGGGTTTGG	G2L1-4
AT3G46280.1	14	1416	189	1160	1190	CDS	GGGAGGTGACGAAAAACGGGGTGGAAAAGGG	G3Bulge
AT3G46280.1	14	1416	189	1083	1093	CDS	GGTGGCGGCGG	G2L1-2
AT3G46320.1	74	312	132	102	118	CDS	GGTGGAAACGGGTTTGG	G2L1-4
AT3G46600.1	124	1752	166	1809	1830	CDS	GGAAAGGTCGGGACTTTGTAGG	G2L1-9
AT3G46620.1	43	1188	140	970	981	CDS	GGTGGTGGTAGG	G2L1-2
AT3G46620.1	43	1188	140	386	396	CDS	GGAGGAGGAGG	G2L1-2
AT3G46640.2	158	972	371	521	540	CDS	GGCGGCGGTAGCGGCTTAGG	G2L1-4
AT3G46820.1	285	939	359	1300	1314	3'UTR	GGCGGTGGTTGTAGG	G2L1-9
AT3G46830.1	229	654	355	640	668	CDS	GGAAGAGTCGGTTTGAAACTGGTAGAAGG	G2L1-9
AT3G46940.1	85	501	173	554	570	CDS	GGTTTTGGTGGTAGTGG	G2L1-4
AT3G47340.3	199	1371	810	1027	1046	CDS	GGCGGTGGAGAAAGGGACGG	G2L1-9
AT3G47420.1	245	1572	199	612	629	CDS	GGATAGGGGGTTTACAGG	G2L1-9
AT3G47470.1	260	756	250	800	823	CDS	GGTGGTCCCATTGGTTGAAGTGGG	G2L1-9
AT3G47520.1	172	1212	173	931	951	CDS	GGTCGTACAGGTGGTTATTGG	G2L1-9
AT3G47620.1	155	1470	294	1584	1611	CDS	GGAGGAGTAGTGGTGGAGGTTCACTAGG	G2L1-9
AT3G47620.1	155	1470	294	1176	1186	CDS	GGTGGTGGTGG	G2L1-2
AT3G47650.1	71	411	305	438	458	CDS	GGGTGGTTACTTTGGTCGAGG	G2L1-9
AT3G47670.1	31	831	234	550	564	CDS	GGTTGGCGGCGCAGG	G2L1-4
AT3G48380.3	52	1962	135	1907	1921	CDS	GGGTGTGGTTGGTGG	G2L1-4
AT3G48530.1	181	1275	171	907	933	CDS	GGGGTTAGGAGTTTGGTCTCTTCGGGG	G2L1-9
AT3G48560.1	39	2013	218	2025	2040	CDS	GGCCGGTAGAGGAAGG	G2L1-4
AT3G48690.1	74	975	139	875	892	CDS	GGGGTTGGGACGGAGTGG	G2L1-4
AT3G48760.1	108	1431	207	1343	1366	CDS	GGGTCGAGGGAGGAGAAGAAGGGG	G3Bulge
AT3G48780.1	285	1470	665	1554	1564	CDS	GGTGGTGGCGG	G2L1-2
AT3G48970.1	79	423	120	418	441	CDS	GGTCGGTGTCGTTGGCTCATTAGG	G2L1-9
AT3G49120.1	168	1062	91	1092	1112	CDS	GGGTAGGATAAGTAACGGAGG	G2L1-9
AT3G49220.1	64	1797	192	1709	1743	CDS	GGGCCGGTCGAGTGTGCAACGGGCTCTGGGCTGGG	G3Bulge
AT3G49310.1	68	1383	227	588	603	CDS	GGTGGTCTGGCAAAGG	G2L1-4
AT3G49430.3	445	903	84	764	774	CDS	GGTGGTGGTGG	G2L1-2
AT3G49680.1	119	1242	220	1130	1142	CDS	GGCAAGGAGGTGG	G2L1-4
AT3G49720.2	178	786	189	723	743	CDS	GGTGTGGCAGACTTCGGTGGG	G2L1-9
AT3G49940.1	122	744	173	822	832	CDS	GGAGGAGGAGG	G2L1-2
AT3G49940.1	122	744	173	819	829	CDS	GGAGGAGGAGG	G2L1-2
AT3G49940.1	122	744	173	363	389	CDS	GGGGCAGGTGTTGTTAGGCTGCCGAGG	G2L1-9
AT3G50000.1	28	1212	227	351	367	CDS	GGGAGAGGGGTGGAAGG	G2L1-4
AT3G50060.1	55	906	176	908	921	CDS	GGTGGTAACGGCGG	G2L1-4
AT3G50330.1	189	696	215	802	818	CDS	GGAGGTATAGGAGGTGG	G2L1-4
AT3G50340.1	128	1212	239	1050	1061	CDS	GGTGGGCGGAGG	G2L1-2
AT3G50685.1	86	477	117	426	457	CDS	GGGAGCTGGCGTGGGTTGTTTGGTTTACCGGG	G3Bulge
AT3G50740.1	73	1464	187	1369	1379	CDS	GGAGGAGGTGG	G2L1-2
AT3G50740.1	73	1464	187	1335	1355	CDS	GGTTGCGGAGCTAGAGGCGGG	G2L1-9
AT3G50780.1	193	1563	263	1529	1548	CDS	GGAAGGAGGTGATCAAATGG	G2L1-9
AT3G50830.1	142	612	264	266	282	CDS	GGCTTCGGATTAGGTGG	G2L1-4
AT3G51580.2	331	1233	399	1419	1445	CDS	GGGTTAGTAGTAGGGTTGGGAGCAGGG	G3L1-15
AT3G51610.1	99	693	163	769	787	CDS	GGGGGAACGGTTTAAGAGG	G2L1-9
AT3G51840.1	155	1311	293	1290	1310	CDS	GGGTGGTTCATTAAGGGCTGG	G2L1-9
AT3G51980.1	50	1149	239	1094	1110	CDS	GGCGGTAACTAAGGAGG	G2L1-9
AT3G52060.2	259	1041	454	1122	1140	CDS	GGTGGTTGTGATGGCCAGG	G2L1-9
AT3G52370.1	59	1311	233	1118	1140	CDS	GGCTTGGTAGACGGAGGACTCGG	G2L1-9
AT3G52400.1	109	1026	201	1048	1059	CDS	GGAGGTGGAGGG	G2L1-2
AT3G52450.1	133	1308	204	1218	1246	CDS	GGGTTGGCTTTCGTTTTGGGATTGACGGG	G3Bulge
AT3G52750.1	171	1422	180	538	548	CDS	GGTGGTGGAGG	G2L1-2
AT3G52850.1	178	1872	257	1052	1073	CDS	GGGTGGTCTGGGTGCCGAATGG	G2L1-9
AT3G52880.2	88	1401	264	1372	1386	CDS	GGTGATGGAGGGAGG	G2L1-4
AT3G52880.2	88	1401	264	1357	1380	CDS	GGAGGGAGGTACTTACGAGGTTGG	G2L1-9
AT3G52880.2	88	1401	264	1338	1362	CDS	GGTTGGTGAAATGGTGGAACTTGGG	G2L1-9
AT3G52880.2	88	1401	264	1328	1358	CDS	GGTGAAATGGTGGAACTTGGGTTATACGAGG	G2L1-9
AT3G52880.2	88	1401	264	1177	1202	CDS	GGAGGTGGCGACGCGGAGGGAGTCGG	G2L1-9
AT3G52950.1	188	1671	283	1758	1786	CDS	GGTGGTGCGGTACTTTGGGTAGGCGAAGG	G2L1-9
AT3G53020.1	113	492	232	581	592	CDS	GGTGGTGGAGGG	G2L1-2
AT3G53020.1	113	492	232	578	589	CDS	GGTGGAGGGTGG	G2L1-2
AT3G53190.1	243	1452	58	1486	1500	CDS	GGACGGTGGTTGCGG	G2L1-4
AT3G53420.1	259	864	251	485	504	CDS	GGCTCCTAAGGTTGAGGCGG	G2L1-9
AT3G53460.4	96	1092	411	907	926	CDS	GGACTTGGACTCGGGCTTGG	G2L1-4
AT3G53460.4	96	1092	411	894	920	CDS	GGACTCGGGCTTGGCCTGGGACTGGGG	G3VL1-9
AT3G53460.4	96	1092	411	853	870	CDS	GGGAGGCATTGGTGGTGG	G2L1-4
AT3G53460.4	96	1092	411	309	325	CDS	GGAGGTGGAGTTTTAGG	G2L1-9
AT3G53470.1	87	408	195	217	227	CDS	GGTGGTGGTGG	G2L1-2
AT3G53730.1	63	312	165	91	107	CDS	GGAGGGAAAGGATTAGG	G2L1-4
AT3G53730.1	63	312	165	70	86	CDS	GGAGGGAAAGGAGCCGG	G2L1-4
AT3G53740.4	134	339	209	441	451	CDS	GGTGGTGGCGG	G2L1-2
AT3G53750.1	153	1134	270	283	302	CDS	GGGTAAGGTTGGTAGTGAGG	G2L1-9
AT3G53970.2	69	759	478	719	737	CDS	GGTAGGGGTTTTGGTGGGG	G2L1-4
AT3G54110.1	210	921	214	475	491	CDS	GGTTAGGATTCTGGAGG	G2L1-9
AT3G54110.1	210	921	214	213	224	CDS	GGTCGGCGGTGG	G2L1-2
AT3G54130.1	97	843	190	971	982	3'UTR	GGGTGGTGGAGG	G2L1-2
AT3G54140.1	129	1713	222	754	773	CDS	GGCTTTGGGGTAGGGGTTGG	G2L1-4
AT3G54360.1	113	1218	265	802	823	CDS	GGGAGGGAGGGATCAACTAGGG	G3L1-15
AT3G54470.1	58	1431	190	1393	1415	CDS	GGCGGAAATACTAAGGGGCAGGG	G2L1-9
AT3G54560.1	94	411	184	97	111	CDS	GGTGGAAACGGACGG	G2L1-4
AT3G54650.1	39	1782	231	436	455	CDS	GGGTGGCGTACTTTGGAGGG	G2L1-9
AT3G54760.1	240	2379	289	2688	2700	3'UTR	GGAGGAGGTTAGG	G2L1-4
AT3G54850.1	102	1899	172	1669	1684	CDS	GGTGGTAAGGCGGTGG	G2L1-4
AT3G54900.1	22	522	262	503	524	CDS	GGTGGAGAAGGACGTTAAGAGG	G2L1-9
AT3G54920.1	229	1506	105	1538	1567	CDS	GGGAGGTGGCGACGAGGGTGGCGACGAGGG	G3Bulge
AT3G55070.2	91	972	680	1397	1420	3'UTR	GGAGGTAAGAAAAGGCGGTAAAGG	G2L1-9
AT3G55140.2	277	924	202	359	370	CDS	GGAGGATGGAGG	G2L1-2
AT3G55420.1	203	651	197	554	565	CDS	GGAGGAAGGCGG	G2L1-2
AT3G55460.1	98	789	260	207	217	CDS	GGTGGTGGTGG	G2L1-2
AT3G55560.1	367	933	288	370	391	CDS	GGGATGGGTGGTTCCTAAGCGG	G2L1-9
AT3G55800.1	254	1182	219	746	767	CDS	GGGTGGAAGGTGACCTGGAGGG	G2L1-9
AT3G56150.2	150	2703	211	2635	2645	CDS	GGTGGTGGTGG	G2L1-2
AT3G56150.2	150	2703	211	2566	2576	CDS	GGTGGAGGTGG	G2L1-2
AT3G56190.2	321	723	445	165	185	5'UTR	GGGGGTAAGGAAAAAAAAGGG	G2L1-9
AT3G56310.1	83	1314	170	894	908	CDS	GGTTGGTGGTCCAGG	G2L1-4
AT3G56340.1	100	393	180	117	130	CDS	GGACGGTGGTAAGG	G2L1-4
AT3G56360.1	160	702	251	357	370	CDS	GGAAGGTGGCTAGG	G2L1-4
AT3G56360.1	160	702	251	177	195	CDS	GGAGGAGGCGTTGTTTAGG	G2L1-9
AT3G56630.1	16	1500	120	1216	1240	CDS	GGGGGTTTATGAGAGGTAGGAGGGG	G2L1-9
AT3G56930.1	310	1434	329	1327	1339	CDS	GGAAGGAGGAGGG	G2L1-2
AT3G57070.1	250	1254	220	1268	1280	CDS	GGAGGTGCGGTGG	G2L1-4
AT3G57340.2	167	1104	207	825	835	CDS	GGAGGTGGTGG	G2L1-2
AT3G57410.1	194	2898	387	590	600	CDS	GGAGGAGGAGG	G2L1-2
AT3G57450.1	94	291	304	275	288	CDS	GGTGGTTGGTTTGG	G2L1-4
AT3G57870.1	90	483	335	232	260	CDS	GGTGGAAGGGTTAGTCAGGGTCGAAATGG	G2L1-9
AT3G57870.1	90	483	335	177	194	CDS	GGTAGGACGGGGCAGAGG	G2L1-4
AT3G57880.1	423	2322	215	1104	1131	CDS	GGAGTTGCGGACCAAAGGGTGATATCGG	G2L1-9
AT3G59360.2	334	1218	368	243	262	5'UTR	GGGAGGTCGGTGTGCCTAGG	G2L1-9
AT3G59500.1	104	810	157	564	578	CDS	GGTCGGTTGGTAAGG	G2L1-4
AT3G59500.1	104	810	157	201	234	CDS	GGGGTATTCGAGGGTTCGGTGAGGCCTATTCAGG	G2L1-9
AT3G59640.2	147	741	139	532	555	CDS	GGGTGGTAAAGATGGCGGTGGGGG	G2L1-9
AT3G59760.3	71	1293	264	533	555	CDS	GGTATGACATGGGTTAGGATAGG	G2L1-9
AT3G59920.1	158	1335	236	944	961	CDS	GGTTATTGGAATGGAGGG	G2L1-9
AT3G59940.1	109	1257	174	1232	1242	CDS	GGTGGTGGCGG	G2L1-2
AT3G59940.1	109	1257	174	581	596	CDS	GGCCTAGGGTTGGCGG	G2L1-4
AT3G59940.1	109	1257	174	280	297	CDS	GGTTTTGGATAGGCAAGG	G2L1-4
AT3G59950.2	283	1083	862	856	871	CDS	GGAGGTTCTGGAAGGG	G2L1-4
AT3G60070.1	189	1377	329	196	211	CDS	GGAGGAGTGAAGGAGG	G2L1-9
AT3G60210.1	189	417	220	469	490	CDS	GGTGAAGGGGTTGGAGTCTGGG	G2L1-9
AT3G60220.1	292	1005	192	1081	1101	CDS	GGTAGCAATGGATATAGGCGG	G2L1-9
AT3G60250.1	151	831	377	176	187	CDS	GGGTGGTGGTGG	G2L1-2
AT3G60820.1	130	672	269	479	498	CDS	GGAAGGAGCAGTTCGGGAGG	G2L1-9
AT3G61060.2	256	876	242	831	844	CDS	GGAGGAAGGTTCGG	G2L1-4
AT3G61200.1	40	567	144	490	505	CDS	GGAGGGTCAGGAGTGG	G2L1-4
AT3G61200.1	40	567	144	475	491	CDS	GGTGGCAAGGGAGGTGG	G2L1-4
AT3G61200.1	40	567	144	338	350	CDS	GGTGGCGAGGAGG	G2L1-4
AT3G61260.1	87	639	165	70	97	CDS	GGAGGCGGTATCAGCGGCGGAGAGTCGG	G2L1-9
AT3G61320.1	93	1233	280	1550	1560	3'UTR	GGAGGAGGGGG	G2L1-2
AT3G61430.2	195	861	222	631	651	CDS	GGGAAATTGGTGAGGTCGTGG	G2L1-9
AT3G61580.1	206	1350	370	1298	1315	CDS	GGTGGTTTCTTGGTTAGG	G2L1-9
AT3G61600.1	125	1686	367	486	501	CDS	GGTAACGGAGAGGAGG	G2L1-4
AT3G61790.1	243	981	183	1186	1199	CDS	GGAGGTGGAAGTGG	G2L1-4
AT3G61820.1	105	1452	270	1518	1536	CDS	GGGCTGGGCACTGGGCTGG	G3VL1-9
AT3G62130.1	63	1365	435	1262	1277	CDS	GGAAGGAGAGGTAGGG	G2L1-4
AT3G62260.1	193	1152	226	898	912	CDS	GGCGGCCTAAGGAGG	G2L1-9
AT3G62270.1	415	2112	244	781	797	CDS	GGGTAGGTCTGGTTCGG	G2L1-4
AT3G62420.1	566	441	258	833	854	CDS	GGATAGGCAGTTGAGGCTTCGG	G2L1-9
AT3G62420.1	566	441	258	679	695	CDS	GGAGTAGGAACTGGAGG	G2L1-4
AT3G62422.1	297	87	881	833	854	3'UTR	GGATAGGCAGTTGAGGCTTCGG	G2L1-9
AT3G62422.1	297	87	881	679	695	3'UTR	GGAGTAGGAACTGGAGG	G2L1-4
AT3G62650.2	85	459	198	111	121	CDS	GGTGGAGGAGG	G2L1-2
AT3G62720.1	209	1383	199	327	351	CDS	GGCCGCATGGTTTGAATGGCCGAGG	G2L1-9
AT3G62790.1	87	252	260	90	105	CDS	GGGGGTGGGGCTGCGG	G2L1-4
AT3G62810.1	81	321	218	39	70	5'UTR	GGGGAAAGTTGGAGGCGGCAGCAGAGGGAGGG	G3Bulge
AT3G62840.1	120	330	237	154	172	CDS	GGAGGAGGAGTCAGAAAGG	G2L1-9
AT3G62870.1	80	771	197	743	769	CDS	GGTGGAGGGGTGAAGAAGGACATGAGG	G2L1-9
AT3G62980.1	194	1785	363	905	926	CDS	GGGTGGTCACGGGTTAAGGAGG	G2L1-9
AT3G62980.1	194	1785	363	319	332	CDS	GGAGGACGTGGTGG	G2L1-4
AT3G63000.1	227	1242	183	840	863	CDS	GGGTTGAGAGGAGTAGGGATTGGG	G3Bulge
AT3G63010.1	292	1077	488	956	970	CDS	GGAGAGGACAGGTGG	G2L1-4
AT3G63260.1	260	1176	209	1529	1547	3'UTR	GGGTGTGGTTAGGTTGAGG	G2L1-4
AT3G63260.1	260	1176	209	270	285	CDS	GGCGGAGAGGCGGCGG	G2L1-4
AT3G63410.1	117	1017	227	459	476	CDS	GGCGGCGGCTGTAGCTGG	G2L1-9
AT3G63540.1	1	432	190	232	245	CDS	GGAAGGAGAGGAGG	G2L1-4
AT3G63540.1	1	432	190	226	241	CDS	GGAGAGGAGGCTGTGG	G2L1-4
AT3G63540.1	1	432	190	28	58	CDS	GGGGAAGAGGTGGAAGCTGTGGTCGGAGAGG	G2L1-9
AT4G00100.1	88	456	189	538	562	3'UTR	GGAGGAGGTCTGAGGTCGAATTCGG	G2L1-9
AT4G00100.1	88	456	189	399	416	CDS	GGAACAGGAAGGACAAGG	G2L1-4
AT4G00360.1	183	1662	245	614	644	CDS	GGGGCCAAGTGGGTGGCTGGGTAGCGAACGG	G3VL1-9
AT4G00360.1	183	1662	245	605	634	CDS	GGGTGGCTGGGTAGCGAACGGAGTTGCAGG	G2L1-9
AT4G00370.1	246	1626	256	935	959	CDS	GGGAGCGGTTACGGGTACTTGCGGG	G3Bulge
AT4G00400.1	119	1503	250	1575	1596	CDS	GGTGGAACGGCAGTAATGGAGG	G2L1-9
AT4G00585.1	155	267	202	150	166	CDS	GGAGGAGGGTAAAAAGG	G2L1-9
AT4G00730.2	405	1713	1169	2708	2728	3'UTR	GGGTGGTGGCAGTTACGGAGG	G2L1-9
AT4G00810.1	107	342	227	309	319	CDS	GGCGGAGGTGG	G2L1-2
AT4G01070.1	149	1443	266	863	886	CDS	GGTTACAATTGGTTGCCAGGTTGG	G2L1-9
AT4G01100.1	259	1059	346	1425	1451	3'UTR	GGGGATATCGGTAAATAGGAAGGGTGG	G2L1-9
AT4G01100.1	259	1059	346	392	408	CDS	GGTGGTCGCTGTGGTGG	G2L1-9
AT4G01100.1	259	1059	346	319	335	CDS	GGGAGCGAAGGAGGCGG	G2L1-9
AT4G01870.1	15	1959	97	1468	1497	CDS	GGTACCGGGTAGGCAATTGGCAGCATAAGG	G2L1-9
AT4G02090.1	22	609	186	488	515	CDS	GGAGGAGGTAGAGACGGAGGTTAGAAGG	G2L1-9
AT4G02330.1	66	1722	109	1732	1747	CDS	GGTAGGTTGGTAGAGG	G2L1-4
AT4G02350.1	43	2364	203	1741	1759	CDS	GGAGGATGGAGAGAGGCGG	G2L1-9
AT4G02410.1	43	2025	197	1127	1148	CDS	GGGATGGTTTGGGTGGGCTAGG	G3VL1-9
AT4G02450.1	128	726	234	542	580	CDS	GGGTAAGGTGGGTAAGGAGGGTAAGGTGGGTAAGGAGGG	G3L1-15
AT4G02500.1	131	1386	265	381	401	CDS	GGGTGGCCTTAATGGAGGTGG	G2L1-9
AT4G02580.1	119	768	250	802	827	CDS	GGGAGGAAGACCAGGTGTGAACTAGG	G2L1-9
AT4G02580.1	119	768	250	802	826	CDS	GGAGGAAGACCAGGTGTGAACTAGG	G2L1-9
AT4G02590.1	185	933	470	377	391	CDS	GGAGGATTCGGTGGG	G2L1-4
AT4G02840.2	99	381	206	457	473	CDS	GGTGGTGCCGGTGCAGG	G2L1-4
AT4G03030.1	98	1329	213	917	931	CDS	GGCGGTATCGGTGGG	G2L1-4
AT4G03280.2	285	633	146	523	533	CDS	GGTGGTGGAGG	G2L1-2
AT4G03320.1	62	855	345	433	443	CDS	GGAGGTGGTGG	G2L1-2
AT4G03420.1	387	933	436	957	973	CDS	GGCGGTAGGTTGAACGG	G2L1-9
AT4G03510.1	190	750	692	839	859	CDS	GGCGGAAGAGTAGGAGCCGGG	G2L1-9
AT4G03550.1	165	5343	327	4059	4075	CDS	GGGCAGGGAAGGGCTGG	G3VL1-9
AT4G03560.1	197	2202	275	231	241	CDS	GGTGGTGGTGG	G2L1-2
AT4G04340.3	547	2319	220	2421	2441	CDS	GGGCAGGTACTTGTAGGCCGG	G2L1-9
AT4G04770.1	65	1674	199	1108	1139	CDS	GGGTGGAAATGGAACAAGTAGGGGTCGTATGG	G2L1-9
AT4G04890.1	448	2232	405	2458	2469	CDS	GGAGGAGGTTGG	G2L1-2
AT4G04910.1	100	2229	279	2399	2411	3'UTR	GGTGAGGTGGTGG	G2L1-4
AT4G04910.1	100	2229	279	2215	2238	CDS	GGTGGCAAAAGAGGAACGCGTCGG	G2L1-9
AT4G04920.2	287	3804	152	2311	2329	CDS	GGCTGGTTTTCTGAGGTGG	G2L1-9
AT4G05020.2	131	1860	373	324	340	CDS	GGTCGGGTAGGTCAAGG	G2L1-4
AT4G05070.1	70	264	191	276	302	CDS	GGCAGGAGTTTCTAAGGAGGCGAACGG	G2L1-9
AT4G05070.1	70	264	191	259	287	CDS	GGAGGCGAACGGAGTCGGAGAGTGAGCGG	G2L1-9
AT4G05120.1	81	1257	193	1002	1017	CDS	GGAGGGCTGGTTCAGG	G2L1-4
AT4G05150.1	1	1434	233	1256	1271	CDS	GGCCGGATTGGCAAGG	G2L1-4
AT4G05180.1	73	693	271	274	294	CDS	GGTGGCCGATTTGGTCGGCGG	G2L1-9
AT4G05180.1	73	693	271	266	291	CDS	GGCCGATTTGGTCGGCGGTGCTCAGG	G2L1-9
AT4G08290.2	161	849	633	593	607	CDS	GGAGGTTCTGGGTGG	G2L1-4
AT4G08300.1	133	1122	189	1195	1206	CDS	GGTGGTGGGAGG	G2L1-2
AT4G08350.1	117	3126	167	2218	2246	CDS	GGGGCAGGAGAAGGTGGGGGTACGGAGGG	G3Bulge
AT4G08810.1	77	1659	152	1445	1460	CDS	GGAGGTGTGGACTTGG	G2L1-4
AT4G08900.1	152	1029	166	927	945	CDS	GGGGGAAGTGAGGAAGGGG	G2L1-9
AT4G09650.1	56	705	205	524	537	CDS	GGTGGCTGGATTGG	G2L1-4
AT4G09650.1	56	705	205	518	530	CDS	GGATTGGAGGCGG	G2L1-4
AT4G10080.1	94	978	396	819	835	CDS	GGTTTGGCCTGGTTAGG	G2L1-4
AT4G10770.1	82	2301	242	2425	2439	3'UTR	GGTTTAGGTTGGTGG	G2L1-4
AT4G10840.2	98	1596	554	1398	1417	CDS	GGGTAGGCACGGAGATTGGG	G2L1-9
AT4G10840.2	98	1596	554	1262	1279	CDS	GGTGGTCGTTAGAGGAGG	G2L1-9
AT4G11211.1	168	66	249	262	276	3'UTR	GGGTAGGCGGCAAGG	G2L1-4
AT4G11211.1	168	66	249	241	271	3'UTR	GGCGGCAAGGTACTGAACGGCCAAGTTGGGG	G2L1-9
AT4G11220.1	217	816	265	451	465	CDS	GGCGGCGGCTCTTGG	G2L1-9
AT4G11290.1	40	981	185	955	989	CDS	GGGGTAGGCTGGGACAAAACTGGGGTTAGGAAGGG	G3L1-15
AT4G11320.1	82	1116	232	1071	1083	CDS	GGTCGGAGGGGGG	G2L1-2
AT4G11320.1	82	1116	232	1060	1079	CDS	GGAGGGGGGTACACAGCGGG	G2L1-9
AT4G11320.1	82	1116	232	695	708	CDS	GGAGGAGGCGTTGG	G2L1-4
AT4G11360.1	52	474	220	438	458	CDS	GGAGGCCATTCTTGGCCAAGG	G2L1-9
AT4G11820.2	129	1386	209	1170	1186	CDS	GGTGGGCGAAAGGGCGG	G2L1-9
AT4G11850.1	263	2577	229	456	482	CDS	GGCTGGATTGGGTCTGTTGTAGGGTGG	G2L1-9
AT4G12080.1	247	1071	248	296	320	CDS	GGTGGCATTATGGTGGCAGCAATGG	G2L1-9
AT4G12230.1	126	1179	194	1260	1280	CDS	GGTGGTGGCACTTGGTTTTGG	G2L1-9
AT4G12420.2	267	1764	406	1989	2005	CDS	GGTTTCGGTAATGGTGG	G2L1-4
AT4G12590.1	112	741	287	104	122	CDS	GGAGGCGGTAAGATTTGGG	G2L1-9
AT4G12650.1	72	1959	229	1796	1806	CDS	GGTGGTGGTGG	G2L1-2
AT4G12650.1	72	1959	229	1793	1803	CDS	GGTGGTGGAGG	G2L1-2
AT4G12780.1	153	2715	350	2601	2618	CDS	GGGAGGAAGGGGCGTGGG	G2L1-4
AT4G13030.2	133	1440	187	1168	1179	CDS	GGAGGAGGAGGG	G2L1-2
AT4G13180.1	33	792	177	751	780	CDS	GGTAAGTGGTGGTAGTGGCCGGTTTTTGGG	G2L1-9
AT4G13180.1	33	792	177	759	773	CDS	GGTGGTAGTGGCCGG	G2L1-4
AT4G13180.1	33	792	177	472	482	CDS	GGTGGTGGAGG	G2L1-2
AT4G13250.2	182	1485	261	1447	1466	CDS	GGTAGCCGGAGAGGAATCGG	G2L1-9
AT4G13510.1	37	1506	193	1399	1428	CDS	GGTGGCACGGACCAGTATAGGTATGGCCGG	G2L1-9
AT4G13510.1	37	1506	193	1261	1272	CDS	GGAGGTGGCGGG	G2L1-2
AT4G13530.1	89	813	187	576	586	CDS	GGAGGAGGTGG	G2L1-2
AT4G13580.1	53	735	167	663	677	CDS	GGAAGGCCAAGGAGG	G2L1-4
AT4G13850.1	69	477	195	529	539	CDS	GGTGGTGGTGG	G2L1-2
AT4G13850.1	69	477	195	514	524	CDS	GGTGGAGGAGG	G2L1-2
AT4G13940.1	69	1458	463	1574	1597	3'UTR	GGGTGGTGTTGGGTTGTGTTTTGG	G2L1-9
AT4G14030.1	77	1473	203	585	617	CDS	GGGTAAGGGGAATCGTAAGGGGAGAAGTAGAGG	G3VL1-9
AT4G14040.1	47	1464	342	212	231	CDS	GGTGGCAACGGTTCATCAGG	G2L1-9
AT4G14430.1	73	723	310	587	610	CDS	GGGGTTTGGGTGGCGAAGAAGAGG	G2L1-9
AT4G14440.1	91	717	201	532	550	CDS	GGGTTGGAATCGGTGCTGG	G2L1-4
AT4G14500.2	215	885	723	1673	1691	3'UTR	GGTGGTTTTGGTGTACGGG	G2L1-9
AT4G14830.1	75	459	487	267	301	CDS	GGGAGTGTGGAGGAGGAGGAGGGGGCAGACAAAGG	G2L1-9
AT4G14880.4	294	969	195	791	806	CDS	GGTGGTCACGGAAAGG	G2L1-4
AT4G14900.1	98	1599	237	809	833	CDS	GGGAGGAGAGAGAAGGTTCGATCGG	G2L1-9
AT4G14900.1	98	1599	237	805	829	CDS	GGAGAGAGAAGGTTCGATCGGAAGG	G2L1-9
AT4G14900.1	98	1599	237	638	655	CDS	GGTGGAGAAAATAGGTGG	G2L1-9
AT4G14950.2	379	1068	488	523	538	CDS	GGTTGGAGGTACTCGG	G2L1-9
AT4G14960.2	134	1353	277	1354	1374	CDS	GGTATGGGAGTGGTTGTATGG	G2L1-9
AT4G15330.1	23	1542	136	1463	1481	CDS	GGGAGGTCATCGGAGAAGG	G2L1-9
AT4G15550.1	26	1425	287	1157	1179	CDS	GGTGGTGGCCTTGAGGACTTTGG	G2L1-9
AT4G15560.1	311	2154	311	1589	1603	CDS	GGCCAAGGTGGAGGG	G2L1-4
AT4G15560.1	311	2154	311	903	932	CDS	GGGGAAGTTTAGGGAAGGATGGCGGTAAGG	G2L1-9
AT4G15610.1	98	582	267	491	502	CDS	GGTGGAGGACGG	G2L1-2
AT4G15610.1	98	582	267	452	470	CDS	GGGGTGGTAGTGGCGTAGG	G2L1-4
AT4G15630.1	97	573	169	500	529	CDS	GGGTACGGATGGGTAATCGGGCTAACGAGG	G3VL1-9
AT4G15840.1	51	2511	187	1298	1315	CDS	GGTGTTGGGCAGGTGGGG	G2L1-4
AT4G16143.2	218	1608	512	764	793	CDS	GGTCGTTGTAAGGGATTACGGGTGTGTCGG	G2L1-9
AT4G16143.2	218	1608	512	278	302	CDS	GGAGGCAGAAGGAAGGAGTCGTAGG	G2L1-9
AT4G16150.1	166	2772	244	2739	2749	CDS	GGAGGTGGCGG	G2L1-2
AT4G16370.1	20	2214	212	519	536	CDS	GGGTCGGGTTGGTATTGG	G2L1-4
AT4G16450.2	112	321	155	298	330	CDS	GGAGGGTACTCGGGCTAGTTAGGAGGTCATTGG	G2L1-9
AT4G16450.2	112	321	155	298	327	CDS	GGGTACTCGGGCTAGTTAGGAGGTCATTGG	G2L1-9
AT4G16490.1	95	1419	348	1466	1494	CDS	GGAGGAAGGAACCGAGGGCTTCTATGGGG	G2L1-9
AT4G16490.1	95	1419	348	1176	1191	CDS	GGCGGTATGGTCAGGG	G2L1-4
AT4G16500.1	139	354	142	400	411	CDS	GGTGGTGGTAGG	G2L1-2
AT4G16500.1	139	354	142	212	222	CDS	GGTGGTGGTGG	G2L1-2
AT4G16500.1	139	354	142	199	216	CDS	GGTGGTGGCTCTGGAAGG	G2L1-4
AT4G16515.1	117	261	132	284	310	CDS	GGGGACAGAGCTGAGGTGGGTTGCGGG	G3Bulge
AT4G16515.1	117	261	132	281	296	CDS	GGTGGGTTGCGGGCGG	G2L1-4
AT4G16580.1	291	1404	159	1048	1063	CDS	GGGTTGGGGGGTGTGG	G2L1-4
AT4G16760.1	175	1995	297	696	708	CDS	GGTGGTCCGGTGG	G2L1-4
AT4G17085.1	25	174	170	221	232	3'UTR	GGAGGAGGCAGG	G2L1-2
AT4G17170.1	146	636	195	903	919	3'UTR	GGCAAGGTTTTGGTTGG	G2L1-4
AT4G17170.1	146	636	195	762	788	3'UTR	GGGTAGAGTCGGCGTCGTGGGAGGAGG	G2L1-9
AT4G17280.1	112	1209	262	580	597	CDS	GGTGGTAAGGGTTCTAGG	G2L1-9
AT4G17486.1	145	675	264	572	590	CDS	GGTCGGCTAATTAGGTAGG	G2L1-9
AT4G17520.1	199	1083	279	416	429	CDS	GGTGGTGCAGGTGG	G2L1-4
AT4G17730.1	248	768	387	301	319	CDS	GGTGGTGGTAACTACAAGG	G2L1-9
AT4G17770.1	293	2589	170	1930	1967	CDS	GGGGGTTGTGGAGAAGGAGTGTACTAGGGGCGTTCGGG	G3Bulge
AT4G17800.1	241	879	259	1078	1091	CDS	GGCCGGTTGGAAGG	G2L1-2
AT4G17800.1	241	879	259	1013	1023	CDS	GGAGGAGGAGG	G2L1-2
AT4G17800.1	241	879	259	868	881	CDS	GGCCAGGTCGGCGG	G2L1-4
AT4G17870.1	114	576	151	521	535	CDS	GGTTTTGGTGGCAGG	G2L1-4
AT4G17900.1	176	684	381	1050	1082	3'UTR	GGGTGATTTTGGGGATATAAAGGTAAAGATGGG	G3Bulge
AT4G17900.1	176	684	381	246	258	CDS	GGAGGCCTGGTGG	G2L1-4
AT4G17940.1	45	825	191	463	473	CDS	GGCGGAGGAGG	G2L1-2
AT4G17940.1	45	825	191	207	235	CDS	GGGAGGCGTAGGGATGTAATCGGAATTGG	G2L1-9
AT4G17950.1	225	1320	305	667	677	CDS	GGTGGTGGTGG	G2L1-2
AT4G18100.1	66	402	230	156	179	CDS	GGGAAACCGGAGGAGGTCGAAAGG	G2L1-9
AT4G18280.1	86	474	178	401	420	CDS	GGTGAAGGACTCGGTGGCGG	G2L1-4
AT4G18510.1	223	228	102	306	333	CDS	GGAGAGTGGAAGTGGGGCTGGGCTCGGG	G2L1-9
AT4G18700.1	271	1470	312	1358	1383	CDS	GGGCTTTGTTTGGATCTTGGGAGGGG	G3Bulge
AT4G18970.2	183	1233	153	1065	1086	CDS	GGAGGGTTGAGGTGTTGTAGGG	G2L1-9
AT4G18970.2	183	1233	153	1045	1083	CDS	GGGTTGAGGTGTTGTAGGGCGCAAACAGTGGGATTTGGG	G3L1-15
AT4G19110.1	938	1386	241	2237	2251	CDS	GGATGGGTTGGACGG	G2L1-4
AT4G19112.1	285	126	2164	2246	2260	3'UTR	GGATGGGTTGGACGG	G2L1-4
AT4G19200.1	102	540	332	610	620	CDS	GGAGGAGGAGG	G2L1-2
AT4G19200.1	102	540	332	467	489	CDS	GGGAGGTACAGGATGTCGTACGG	G2L1-9
AT4G19210.1	127	1818	334	446	471	CDS	GGTTATGGTAACCAAGGTTGGTTGGG	G2L1-9
AT4G19210.1	127	1818	334	435	465	CDS	GGTAACCAAGGTTGGTTGGGATCGTGGACGG	G2L1-9
AT4G19490.2	221	3105	587	428	440	CDS	GGTGGTTGGTTGG	G2L1-2
AT4G19640.1	168	603	243	207	233	CDS	GGTCGTGGTTGTAGAGGTTCGTTGTGG	G2L1-9
AT4G19690.2	41	1044	292	1037	1057	CDS	GGTGGCGTGGGCTCTTCTCGG	G2L1-9
AT4G19880.1	180	1071	300	1485	1504	3'UTR	GGGATTAGGCGGTGTACTGG	G2L1-9
AT4G20110.2	334	1887	184	2021	2041	CDS	GGTGGTACGGCAAAACCTAGG	G2L1-9
AT4G20110.2	334	1887	184	1221	1238	CDS	GGGTGGTTTGGGTTCCGG	G2L1-4
AT4G20110.2	334	1887	184	400	425	CDS	GGTGGTGTTTGGATCGGAGCTGCTGG	G2L1-9
AT4G20150.1	97	246	267	195	216	CDS	GGGTATGGGTGGTGTACGAGGG	G3Bulge
AT4G20360.1	84	1431	243	1260	1272	CDS	GGAAGGTGGAAGG	G2L1-2
AT4G20830.1	33	1713	229	1524	1545	CDS	GGAAGGTATGTGGAGAGGAAGG	G2L1-9
AT4G20830.1	33	1713	229	1279	1297	CDS	GGAGGCGGTAAAAGGGAGG	G2L1-9
AT4G20830.1	33	1713	229	1279	1294	CDS	GGCGGTAAAAGGGAGG	G2L1-9
AT4G20830.1	33	1713	229	748	758	CDS	GGAGGAGGAGG	G2L1-2
AT4G20830.1	33	1713	229	610	623	CDS	GGCATTGGTGGCGG	G2L1-4
AT4G20830.1	33	1713	229	589	617	CDS	GGTGGCGGCGAATTTACGGGTGGTTGTGG	G2L1-9
AT4G20830.1	33	1713	229	585	600	CDS	GGGTGGTTGTGGTTGG	G2L1-4
AT4G20890.1	126	1335	232	543	557	CDS	GGTCAAGGAGGAGGG	G2L1-4
AT4G21280.2	44	675	186	129	150	CDS	GGTGGCGGTGAGAAGGTCTCGG	G2L1-9
AT4G21410.1	31	2040	149	1121	1137	CDS	GGTTTGGGTGGTGCAGG	G2L1-4
AT4G21540.2	689	828	250	266	283	5'UTR	GGAGGAGGAAAGAGTTGG	G2L1-9
AT4G21620.1	37	396	253	380	390	CDS	GGAGGTGGCGG	G2L1-2
AT4G21620.1	37	396	253	377	387	CDS	GGTGGCGGTGG	G2L1-2
AT4G21620.1	37	396	253	221	250	CDS	GGGTTTGGGAGGCGATCCTGGTGGTTTGGG	G3Bulge
AT4G21620.1	37	396	253	221	244	CDS	GGGAGGCGATCCTGGTGGTTTGGG	G2L1-9
AT4G21620.1	37	396	253	215	231	CDS	GGTGGTTTGGGAGGTGG	G2L1-4
AT4G21620.1	37	396	253	209	223	CDS	GGGAGGTGGCATAGG	G2L1-4
AT4G21750.2	466	2289	411	2555	2568	CDS	GGGAGAGGAGGAGG	G2L1-4
AT4G21750.2	466	2289	411	1664	1682	CDS	GGTGTTGGCGGGTTTATGG	G2L1-9
AT4G21960.1	150	993	439	1370	1385	3'UTR	GGGGGTGGTGTTTGGG	G2L1-9
AT4G22010.1	105	1626	252	1438	1451	CDS	GGAGGTAGGTATGG	G2L1-4
AT4G22235.1	100	276	239	299	312	CDS	GGAACTGGTGGTGG	G2L1-4
AT4G22240.1	77	933	287	290	300	CDS	GGAGGCGGCGG	G2L1-2
AT4G22670.1	156	1326	239	1279	1289	CDS	GGCGGTGGTGG	G2L1-2
AT4G22690.1	488	1674	173	1950	1974	CDS	GGCGTGTTTAGGAGGAAGGACTGGG	G2L1-9
AT4G22820.2	548	531	162	1141	1158	3'UTR	GGTAGGTTCTGTTGGGGG	G2L1-9
AT4G23400.1	49	864	216	536	557	CDS	GGTGGTGTAATCGAGGTGGCGG	G2L1-9
AT4G23630.1	599	828	363	903	919	CDS	GGTGGTTCATGTGGTGG	G2L1-9
AT4G23630.1	599	828	363	845	859	CDS	GGTGGCGGCTCTTGG	G2L1-9
AT4G23680.1	65	456	230	250	267	CDS	GGAGGAGGAAAGGTAGGG	G2L1-4
AT4G23690.1	32	564	281	473	490	CDS	GGACAGGGTGGTTGCTGG	G2L1-9
AT4G23820.1	41	1335	179	180	204	CDS	GGCAAGCTGGTAGAGGTTGCGGAGG	G2L1-9
AT4G23930.1	2	564	131	449	471	CDS	GGGCTTGGGCTGGGCGGTAGAGG	G3VL1-9
AT4G24060.1	188	1029	229	1183	1211	CDS	GGTACTAGGAGGTGAGTTGTAGGGTCAGG	G2L1-9
AT4G24220.1	274	1167	281	1184	1219	CDS	GGGAAAGTAGTAGAGGTGGTTGGGGTTTAAGAAGGG	G3Bulge
AT4G24240.1	164	1062	279	509	519	CDS	GGAGGTGGAGG	G2L1-2
AT4G24330.1	99	1437	327	1422	1435	CDS	GGACACGGAGGAGG	G2L1-4
AT4G24520.2	133	2067	504	1759	1777	CDS	GGGTCAGGGTCCAGGGTGG	G3VL1-9
AT4G24570.1	87	942	163	760	797	CDS	GGGCGGCGTTTTGAGCGATGGTGCACTCAGGGATCGGG	G3Bulge
AT4G24800.3	505	2109	269	2205	2220	CDS	GGCGAGGGTGGAGGGG	G2L1-4
AT4G24805.1	27	744	191	705	732	CDS	GGGTTTGGGTAGCTAGAAGGAGTAGAGG	G2L1-9
AT4G24820.1	123	1164	308	627	645	CDS	GGAGAGGGTCAGTGGTGGG	G2L1-9
AT4G24930.1	141	678	273	606	629	CDS	GGAGGAGGAAGATGGAGACGGAGG	G2L1-9
AT4G24960.2	344	315	261	709	722	3'UTR	GGTGGTGGTTCTGG	G2L1-4
AT4G25080.5	169	939	284	997	1010	CDS	GGTGTAGGCGGAGG	G2L1-4
AT4G25080.5	169	939	284	469	487	CDS	GGAGGTGGAGAGCTTGGGG	G2L1-9
AT4G25100.1	194	639	349	483	493	CDS	GGAGGTGGTGG	G2L1-2
AT4G25170.2	165	1080	191	430	446	CDS	GGCGGCGGCGAGGTAGG	G2L1-4
AT4G25260.1	48	606	295	532	559	CDS	GGGGTCGGTACCGGAAGGGAGGTTTGGG	G3Bulge
AT4G25260.1	48	606	295	528	543	CDS	GGGAGGTTTGGGTAGG	G2L1-4
AT4G25500.3	468	954	197	616	630	CDS	GGAACTTGGTGGTGG	G2L1-9
AT4G25570.1	105	720	201	159	189	CDS	GGTTTGGTCATGGTATTAGCGGCGATAATGG	G2L1-9
AT4G25570.1	105	720	201	159	184	CDS	GGTCATGGTATTAGCGGCGATAATGG	G2L1-9
AT4G25640.1	87	1467	238	1288	1299	CDS	GGTTGGCGGAGG	G2L1-2
AT4G25640.1	87	1467	238	1276	1295	CDS	GGCGGAGGTTGTCGGTGTGG	G2L1-9
AT4G25640.1	87	1467	238	811	835	CDS	GGTTGGTTCTATTTGGTCAGGTCGG	G2L1-9
AT4G25640.1	87	1467	238	118	136	CDS	GGAGGAGATGAAGCGGTGG	G2L1-9
AT4G25740.1	76	534	238	530	540	CDS	GGTGGTGGAGG	G2L1-2
AT4G25770.1	132	1257	296	1047	1059	CDS	GGAGGTAGGTTGG	G2L1-2
AT4G25870.1	203	1170	140	172	189	5'UTR	GGTGGAGGGGAGAAGAGG	G2L1-9
AT4G25890.1	102	360	143	319	329	CDS	GGAGGTGGTGG	G2L1-2
AT4G25960.1	29	3822	206	1802	1812	CDS	GGTGGTGGTGG	G2L1-2
AT4G26080.1	456	1305	270	1084	1107	CDS	GGTGAAGAGGTCGGTGCATAGTGG	G2L1-9
AT4G26080.1	456	1305	270	1038	1051	CDS	GGAGGCGGTTTCGG	G2L1-4
AT4G26400.1	254	1071	145	219	246	5'UTR	GGAGGAAGAAAGGAAGGGGTGGGTTTGG	G2L1-9
AT4G26480.1	170	927	463	225	239	CDS	GGGTGGTGGTGATGG	G2L1-4
AT4G26650.1	521	1368	620	1608	1631	CDS	GGGGCTTTCAGGTCTTGGTCGGGG	G2L1-9
AT4G26840.1	140	303	272	414	430	CDS	GGTGGTGGCGACGGTGG	G2L1-4
AT4G26850.1	503	1329	252	729	746	CDS	GGATAGGAGGGTGAGAGG	G2L1-9
AT4G26940.1	312	1224	486	161	179	5'UTR	GGGTTTGGTTTGGTTTGGG	G2L1-4
AT4G26970.1	159	2988	202	1183	1208	CDS	GGTAGGTTGAATTTGGGCTGGTGCGG	G2L1-9
AT4G26970.1	159	2988	202	502	518	CDS	GGTATGAGAGGTGGTGG	G2L1-9
AT4G27000.1	91	1248	379	1184	1194	CDS	GGAGGTGGTGG	G2L1-2
AT4G27060.1	85	2595	180	2023	2045	CDS	GGGTGGGAGAGGACGGTAATGGG	G3Bulge
AT4G27230.1	94	396	227	80	108	CDS	GGGGCTGGGCGGTAAAGAGAGATGATGGG	G3Bulge
AT4G27260.1	95	1839	312	426	446	CDS	GGAGAGGGGTGGTCTACAGGG	G2L1-9
AT4G27280.1	78	393	194	429	445	CDS	GGAGGAGTTACTGGAGG	G2L1-9
AT4G27440.1	102	1206	246	841	866	CDS	GGCGGCCGATTTGGGGAGTTTAGTGG	G2L1-9
AT4G27870.1	60	2286	203	2251	2269	CDS	GGCTAGGTAGTCTGGTAGG	G2L1-9
AT4G28040.4	288	1080	235	492	517	CDS	GGTGGGTGGTTTTCGGAGAATGAGGG	G2L1-9
AT4G28260.1	563	1551	208	1737	1762	CDS	GGAAAAGGTGAGTGGTAGAACAAGGG	G2L1-9
AT4G28770.2	73	978	322	476	489	CDS	GGTGGTGGTCTGGG	G2L1-4
AT4G28860.1	76	1245	347	1265	1291	CDS	GGTTGGCGGCCAAAATAAGGGCGAGGG	G2L1-9
AT4G28880.1	137	1248	384	171	190	CDS	GGTGGCGGCTAGAAGGCAGG	G2L1-9
AT4G29020.1	111	477	213	537	554	CDS	GGTGGCGGTTAAGGTGGG	G2L1-4
AT4G29020.1	111	477	213	529	542	CDS	GGTGGGTTTGGTGG	G2L1-4
AT4G29020.1	111	477	213	406	422	CDS	GGTGGTGGATCTGGTGG	G2L1-4
AT4G29020.1	111	477	213	397	410	CDS	GGTGGATCTGGCGG	G2L1-4
AT4G29020.1	111	477	213	367	383	CDS	GGTGGCGGATCTGGTGG	G2L1-4
AT4G29020.1	111	477	213	268	281	CDS	GGTGGCCGAGGTGG	G2L1-4
AT4G29030.1	79	348	298	350	369	CDS	GGTGGTGGATTCGGTGGCGG	G2L1-4
AT4G29030.1	79	348	298	188	201	CDS	GGCGGTGGTATAGG	G2L1-4
AT4G29040.1	66	1332	214	188	214	CDS	GGCGGCGGAGACCGGGAAAGACGAAGG	G2L1-9
AT4G29130.1	238	1491	301	277	296	CDS	GGTGGCGTGTTTGGCGGCGG	G2L1-9
AT4G29140.1	229	1599	146	1576	1619	CDS	GGGTTTCGGGTAATTTGGGTTAAGGCCGGGTTTTGGGCTCTGGG	G3L1-15
AT4G29140.1	229	1599	146	1111	1123	CDS	GGTGGTGGTAAGG	G2L1-4
AT4G29190.1	70	1071	295	1096	1121	CDS	GGGTGGGCTGTAGTCCTCGGAGTGGG	G3Bulge
AT4G29190.1	70	1071	295	952	977	CDS	GGAGGTTTGGTATGAGGGTTTATAGG	G2L1-9
AT4G29270.1	34	771	135	328	356	CDS	GGGTGCGCAGGAACGGCAGAGGCGGTTGG	G2L1-9
AT4G29350.1	127	396	275	380	399	CDS	GGTGGTCCAGGGAAAAAGGG	G2L1-9
AT4G29360.2	228	1467	382	1378	1388	CDS	GGAGGAGGAGG	G2L1-2
AT4G29680.1	37	1491	286	686	712	CDS	GGTTCTCGGAAACACATGGAGTCTCGG	G2L1-9
AT4G29780.1	155	1623	219	1516	1533	CDS	GGGTGGCAGGAAACTCGG	G2L1-9
AT4G29780.1	155	1623	219	336	346	CDS	GGAGGCGGCGG	G2L1-2
AT4G29900.1	210	3210	342	1213	1240	CDS	GGGGATGGGGTCATTGGTTGTAACAGGG	G3Bulge
AT4G29905.1	201	204	306	280	301	CDS	GGTGGCGGCTATGAAAAGGCGG	G2L1-9
AT4G30140.1	128	1047	216	969	989	CDS	GGATAGTGGTTGGCATTAGGG	G2L1-9
AT4G30190.1	136	2847	321	2556	2594	CDS	GGGTAGGGGTAGGTTATGGGGATTAGAAACGTTTAAGGG	G3L1-15
AT4G30280.1	49	849	150	627	658	CDS	GGGAGGGGAACATCGGGTTACGAGCCGAAGGG	G3L1-15
AT4G30450.1	69	324	256	195	233	CDS	GGGCTGGGCGGCGGTTCTGGTTAGGGGTTAGGTTGCGGG	G3L1-15
AT4G30450.1	69	324	256	195	228	CDS	GGGCGGCGGTTCTGGTTAGGGGTTAGGTTGCGGG	G3Bulge
AT4G30450.1	69	324	256	163	210	CDS	GGGGTTAGGTTGCGGGTTTGGCTAAGGTTAGGGTGGATCCAGTTAGGG	G3L1-15
AT4G30460.1	68	489	266	528	547	CDS	GGTGGTGGTATAGGAGGTGG	G2L1-4
AT4G30460.1	68	489	266	324	334	CDS	GGAGGTGGTGG	G2L1-2
AT4G30460.1	68	489	266	219	229	CDS	GGTGGAGGTGG	G2L1-2
AT4G30810.1	23	1440	195	1274	1286	CDS	GGTGGGAGGGTGG	G2L1-2
AT4G30950.1	121	1347	303	583	600	CDS	GGACAGGTACGGGTTCGG	G2L1-4
AT4G30960.1	347	1326	285	1503	1527	CDS	GGTGGCGGTTAAAGGGAAAGGCTGG	G2L1-9
AT4G30960.1	347	1326	285	350	369	CDS	GGTGGCCAAAACGAGGCTGG	G2L1-9
AT4G31050.1	95	837	190	965	979	3'UTR	GGTTATGGTGGAAGG	G2L1-4
AT4G31080.2	207	1332	370	178	188	5'UTR	GGTGGTGGTGG	G2L1-2
AT4G31180.1	222	1677	227	1795	1813	CDS	GGTCGGGGTGAGGTTTAGG	G2L1-4
AT4G31290.1	385	684	206	907	926	CDS	GGAAGGAGTGGAGCAAACGG	G2L1-9
AT4G31380.1	52	546	336	428	450	CDS	GGTGACATCATGGAGAGGGTGGG	G2L1-9
AT4G31380.1	52	546	336	254	272	CDS	GGTGGTCGGAGTACTGAGG	G2L1-9
AT4G31500.1	39	1500	206	948	964	CDS	GGTGGTGACGTCGGCGG	G2L1-9
AT4G31580.1	126	603	283	400	413	CDS	GGTGGTGCTGGTGG	G2L1-4
AT4G31590.1	255	2079	383	1473	1488	CDS	GGTTGGTGGTCTAAGG	G2L1-9
AT4G31780.1	223	1515	261	1282	1302	CDS	GGGTAGGGAAGAGGAGGTGGG	G3Bulge
AT4G31780.1	223	1515	261	569	612	CDS	GGGAGGAGTGGGTTTTGGGGTGGTCAGGGTAAAAGGGATTAGGG	G3L1-15
AT4G31910.1	43	1377	204	352	362	CDS	GGTGGCGGAGG	G2L1-2
AT4G32030.2	163	615	658	362	372	CDS	GGCGGCGGCGG	G2L1-2
AT4G32060.1	56	1497	272	956	969	CDS	GGTTAGGAGGTAGG	G2L1-4
AT4G32150.1	228	660	294	252	268	CDS	GGTGGCACGGTGCTCGG	G2L1-9
AT4G32260.1	151	660	223	670	692	CDS	GGAGGTGGAAGAAGGAAGGGAGG	G2L1-9
AT4G32260.1	151	660	223	670	689	CDS	GGTGGAAGAAGGAAGGGAGG	G2L1-9
AT4G32285.2	323	1908	178	2166	2191	CDS	GGGTAGGGCAATTGGCCGCCGTATGG	G2L1-9
AT4G32285.2	323	1908	178	795	811	CDS	GGTGGTGGTAAAGAGGG	G2L1-9
AT4G32340.1	86	717	157	504	525	CDS	GGAGGCGAAAAGAGGGTAGAGG	G2L1-9
AT4G32340.1	86	717	157	399	410	CDS	GGGTGGAGGTGG	G2L1-2
AT4G32390.1	135	1053	351	937	954	CDS	GGTTAGGAATTGGTGTGG	G2L1-4
AT4G32410.1	277	3246	389	3031	3043	CDS	GGAGGTGGTTAGG	G2L1-4
AT4G32410.1	277	3246	389	1793	1821	CDS	GGTAGCCATAGGTCTGGGGGTGATACCGG	G2L1-9
AT4G32850.4	354	2193	1058	1668	1697	CDS	GGGGGTTGAGGGAGACGGGAGACGTTCGGG	G3L1-15
AT4G32930.2	43	528	104	416	433	CDS	GGTTATAGGTGGTTTAGG	G2L1-9
AT4G33010.1	182	3114	182	2523	2533	CDS	GGTGGTGGAGG	G2L1-2
AT4G33380.2	262	981	389	258	295	CDS	GGGAGGCCAGGTAAGAGGAGGAGGGGAGCGGTAGAGGG	G3Bulge
AT4G33380.2	262	981	389	265	279	CDS	GGAGGAGGGGAGCGG	G2L1-4
AT4G33520.2	97	2850	302	560	580	CDS	GGGAGGTGTACAGTAGGGAGG	G2L1-9
AT4G33520.2	97	2850	302	458	468	CDS	GGAGGCGGTGG	G2L1-2
AT4G33530.1	106	2568	272	2495	2522	CDS	GGGGTACAGGGTCATCTATGTGGTGGGG	G3Bulge
AT4G33680.1	56	1386	153	498	514	CDS	GGATACGGTTCCGGTGG	G2L1-4
AT4G33890.1	235	1029	294	963	991	CDS	GGGGAGGTAGAGGTTAGAGGAGAGGTTGG	G2L1-9
AT4G34000.1	336	1365	284	878	895	CDS	GGGATTGGTGTGGTCGGG	G2L1-4
AT4G34030.1	119	1764	150	1602	1630	CDS	GGACGTCGGACTCGCGGAGGGTACTACGG	G2L1-9
AT4G34030.1	119	1764	150	368	379	CDS	GGTGGAGGCCGG	G2L1-2
AT4G34100.1	123	3327	210	2234	2261	CDS	GGTTCGCGGGTTGGTTGGGGTCACTTGG	G2L1-9
AT4G34110.1	345	1890	206	1903	1919	CDS	GGTGATGGTGGTGCGGG	G2L1-4
AT4G34180.1	47	768	604	719	732	CDS	GGAGGTGTGGTAGG	G2L1-4
AT4G34200.1	61	1812	222	1559	1583	CDS	GGAAAGGAAGGTGAAATTGGAGAGG	G2L1-9
AT4G34200.1	61	1812	222	1559	1578	CDS	GGAAGGTGAAATTGGAGAGG	G2L1-9
AT4G34200.1	61	1812	222	1267	1278	CDS	GGAGGCCGGTGG	G2L1-2
AT4G34200.1	61	1812	222	679	701	CDS	GGCAGGGTTGAAAGGGCTTAGGG	G3VL1-9
AT4G34230.2	53	1074	179	603	625	CDS	GGTGGATTGGGATCATATGGAGG	G2L1-9
AT4G34230.2	53	1074	179	56	77	CDS	GGAGAGACGGAGGTAATAAGGG	G2L1-9
AT4G34260.1	102	2532	219	2437	2456	CDS	GGCGGGGAACGGGAATCGGG	G3VL1-9
AT4G34350.1	76	1401	201	1195	1207	CDS	GGTAGGCGGTTGG	G2L1-2
AT4G34412.1	118	519	139	466	476	CDS	GGTGGAGGAGG	G2L1-2
AT4G34460.2	663	948	257	832	854	CDS	GGTGGTGTGCGTTGGCTGACTGG	G2L1-9
AT4G34480.1	7	1515	213	1376	1386	CDS	GGAGGAGGAGG	G2L1-2
AT4G34480.1	7	1515	213	778	797	CDS	GGCGGTGGTGTTAGAGGTGG	G2L1-9
AT4G34630.1	54	600	228	525	552	CDS	GGGGTCAAAGGAGTAGGAAACAGAGGGG	G2L1-9
AT4G34670.1	106	789	231	139	153	CDS	GGAGGAAAGGATGGG	G2L1-4
AT4G34700.1	49	354	343	453	468	3'UTR	GGTTTGGTATCGGTGG	G2L1-4
AT4G34710.1	519	2136	253	343	359	5'UTR	GGCGGCTCCGGCCTCGG	G2L1-4
AT4G34710.1	519	2136	253	285	303	5'UTR	GGGGCGGCACTTTTGGTGG	G2L1-9
AT4G34710.1	519	2136	253	264	289	5'UTR	GGTGGAGAGCGTCGGGAAGGGCTAGG	G2L1-9
AT4G34710.1	519	2136	253	2203	2217	CDS	GGAAGGAGGTGACGG	G2L1-4
AT4G34710.1	519	2136	253	1519	1532	CDS	GGGTTTGGTGGTGG	G2L1-4
AT4G34720.1	130	495	399	310	333	CDS	GGTATCTATGGGTTGTGAGGTCGG	G2L1-9
AT4G34740.1	92	1686	317	1761	1775	3'UTR	GGCATGGGTTGGAGG	G2L1-4
AT4G34870.1	124	519	344	248	273	CDS	GGATCGAAAGGGTAAGGAAAGAGCGG	G2L1-9
AT4G34890.1	74	4086	163	2544	2560	CDS	GGTGGTTTCGGTGGTGG	G2L1-4
AT4G34980.1	116	2295	238	2347	2375	CDS	GGCTTGGTGCACAAAGGGTGGTAGTTTGG	G2L1-9
AT4G34980.1	116	2295	238	2163	2178	CDS	GGCGGAGTCGGACGGG	G2L1-4
AT4G34980.1	116	2295	238	1902	1929	CDS	GGGCCGGGTTTAAATTTACTGGGCTGGG	G3L1-15
AT4G35040.1	400	786	288	368	392	5'UTR	GGGTGGTTGGTGATAACTGGAGTGG	G2L1-9
AT4G35090.2	71	1425	763	670	688	CDS	GGACTTGGTAGGTACACGG	G2L1-9
AT4G35230.1	50	1539	213	404	434	CDS	GGAGTTAAAGGGGTGTGGGGTACGAAGAAGG	G2L1-9
AT4G35300.2	225	2190	176	895	911	CDS	GGAGGTTAAGGTTCTGG	G2L1-4
AT4G35300.2	225	2190	176	544	565	CDS	GGTGTTCTGGTTGGGGTTTAGG	G2L1-9
AT4G35320.1	73	444	270	303	319	CDS	GGTTGGGGTAAGGGTGG	G2L1-4
AT4G35450.2	175	1029	318	440	453	CDS	GGTGGAAGGACCGG	G2L1-4
AT4G35790.3	295	2082	887	959	990	CDS	GGCAATAGATTGGGTTAGCGGCCGTTGCAAGG	G2L1-9
AT4G35790.3	295	2082	887	912	931	CDS	GGAGTGGACTGAAGGAAAGG	G2L1-9
AT4G35800.1	236	5520	370	4171	4189	CDS	GGAGGGAGGAGTAGTTTGG	G2L1-9
AT4G35830.2	569	2388	409	924	940	CDS	GGCGGTTGAGGGGTAGG	G2L1-4
AT4G35830.2	569	2388	409	914	937	CDS	GGTTGAGGGGTAGGTCGTTGTGGG	G2L1-9
AT4G35860.2	460	498	278	937	954	CDS	GGTGTTGTCGGTGGAGGG	G2L1-9
AT4G36020.1	54	900	331	874	884	CDS	GGAGGAGGTGG	G2L1-2
AT4G36020.1	54	900	331	415	425	CDS	GGTGGAGGCGG	G2L1-2
AT4G36040.1	81	486	537	517	547	CDS	GGGTCAAGGCAGGCTGCATCGAAGGGTTGGG	G3Bulge
AT4G36130.1	48	777	223	816	835	3'UTR	GGAGGAGAGGAATCAGACGG	G2L1-9
AT4G36250.1	160	1455	197	862	885	CDS	GGAGGTCGTTAGGAGAACTGTTGG	G2L1-9
AT4G36360.1	118	2571	498	2938	2958	3'UTR	GGTTAGGGCCAGAGGTATTGG	G2L1-9
AT4G36360.1	118	2571	498	2050	2067	CDS	GGGTAAGGAAGGTACAGG	G2L1-4
AT4G36500.1	103	369	227	418	434	CDS	GGGTGTATGGTGGAAGG	G2L1-9
AT4G36690.2	113	1629	510	2019	2044	3'UTR	GGAGGTTTAAAGGATGGTAAGTAGGG	G2L1-9
AT4G36780.1	137	798	472	1206	1238	3'UTR	GGGAAAAGCTGGAAGGAGCTGGTACGCTCGAGG	G2L1-9
AT4G36780.1	137	798	472	159	169	CDS	GGAGGAGGAGG	G2L1-2
AT4G36810.1	139	1116	237	803	825	CDS	GGGCGGTGATTGGGAAGACAAGG	G2L1-9
AT4G36900.1	201	591	232	588	603	CDS	GGGAGGGCGGGGGCGG	G3VL1-9
AT4G36900.1	201	591	232	493	518	CDS	GGTGGTGGCAAGTGAGGAGGAGGCGG	G2L1-9
AT4G37190.1	105	1689	235	1661	1704	CDS	GGGTTTAGGGGTCCGGGATTGGTGTAGACTAGGGTACCGAGGGG	G3L1-15
AT4G37220.1	26	609	193	147	163	CDS	GGTTTTGGATGGGGCGG	G2L1-4
AT4G37240.1	85	507	107	510	528	CDS	GGTGGTGGTAGTGGCAAGG	G2L1-4
AT4G37240.1	85	507	107	482	499	CDS	GGAGGGCCTAGGACTTGG	G2L1-4
AT4G37240.1	85	507	107	395	405	CDS	GGAGGAGGTGG	G2L1-2
AT4G37260.1	112	963	235	977	987	CDS	GGCGGTGGAGG	G2L1-2
AT4G37260.1	112	963	235	545	555	CDS	GGTGGTGGTGG	G2L1-2
AT4G37260.1	112	963	235	482	496	CDS	GGGAGGTAATGGTGG	G2L1-4
AT4G37520.1	142	990	189	1172	1190	3'UTR	GGTACTGGGTAGGATATGG	G2L1-4
AT4G37790.1	199	837	334	914	924	CDS	GGTGGTGGCGG	G2L1-2
AT4G37870.1	117	2016	280	2080	2104	CDS	GGAGGCATTCGAATGGTAGGTGTGG	G2L1-9
AT4G37870.1	117	2016	280	1804	1817	CDS	GGTGGTCTGGTTGG	G2L1-4
AT4G37870.1	117	2016	280	1657	1678	CDS	GGAACTATGGTAGGAGACACGG	G2L1-9
AT4G37870.1	117	2016	280	1065	1081	CDS	GGTAAAGGGAGGATCGG	G2L1-4
AT4G37910.1	81	2049	288	1931	1960	CDS	GGAGCTGTAGGAGTGGTCGGTATCGTCAGG	G2L1-9
AT4G38130.2	193	1410	371	1716	1744	3'UTR	GGGGTGGGAACAAACAAGGAAGGAGAAGG	G2L1-9
AT4G38220.2	71	1302	178	1102	1116	CDS	GGTTCTCGGGGGTGG	G2L1-9
AT4G38500.1	662	1500	210	1422	1438	CDS	GGTTGGGTATACGGAGG	G2L1-9
AT4G38540.1	66	1224	200	292	305	CDS	GGTTGGTGGGTAGG	G2L1-2
AT4G38660.1	221	1038	271	1101	1135	CDS	GGGCATGGGTAGAGGCTGGGTCAGGGGACACTGGG	G3L1-15
AT4G38660.1	221	1038	271	1101	1122	CDS	GGCTGGGTCAGGGGACACTGGG	G3VL1-9
AT4G38680.1	331	612	356	869	879	CDS	GGGGGCGGCGG	G2L1-2
AT4G38680.1	331	612	356	695	705	CDS	GGTGGTGGAGG	G2L1-2
AT4G38680.1	331	612	356	674	690	CDS	GGAGGCATAGGTGGTGG	G2L1-4
AT4G38680.1	331	612	356	581	597	CDS	GGTGGTGGCGACAAAGG	G2L1-9
AT4G38680.1	331	612	356	338	361	CDS	GGAGAGTGGTGGCGGCAACAGAGG	G2L1-9
AT4G38740.1	113	519	225	246	262	CDS	GGCCATGGCGGTTGTGG	G2L1-4
AT4G38920.1	119	495	414	228	250	CDS	GGGTATCTACGGTGAGGGTGTGG	G2L1-9
AT4G38970.1	103	1197	218	1042	1052	CDS	GGAGGTGGAGG	G2L1-2
AT4G39080.1	114	2466	304	1489	1518	CDS	GGGTGGTTTTCGGTAAAGGTATTATAGGGG	G2L1-9
AT4G39080.1	114	2466	304	1405	1421	CDS	GGTACGGGGGTTAGTGG	G2L1-9
AT4G39080.1	114	2466	304	130	140	CDS	GGTGGCGGTGG	G2L1-2
AT4G39080.1	114	2466	304	127	137	CDS	GGCGGTGGCGG	G2L1-2
AT4G39090.1	156	1107	270	1084	1110	CDS	GGATCGGCCTCGCATTGGACGGCGAGG	G2L1-9
AT4G39090.1	156	1107	270	261	272	CDS	GGTGGTTGGTGG	G2L1-2
AT4G39260.1	121	510	267	614	624	CDS	GGCGGTGGTGG	G2L1-2
AT4G39260.1	121	510	267	611	621	CDS	GGTGGTGGCGG	G2L1-2
AT4G39260.1	121	510	267	482	492	CDS	GGTGGTGGCGG	G2L1-2
AT4G39260.1	121	510	267	479	489	CDS	GGTGGCGGAGG	G2L1-2
AT4G39260.1	121	510	267	458	468	CDS	GGCGGCGGTGG	G2L1-2
AT4G39330.1	50	1083	611	941	965	CDS	GGGAGGGTGCAGTGAAGGAGGTTGG	G2L1-9
AT4G39330.1	50	1083	611	930	949	CDS	GGAGGTTGGTAAAAGGAAGG	G2L1-9
AT4G39330.1	50	1083	611	930	946	CDS	GGTTGGTAAAAGGAAGG	G2L1-9
AT4G39330.1	50	1083	611	600	632	CDS	GGGTGGTTCAGGTCGTTGGGGATTTACGAAGGG	G3Bulge
AT4G39330.1	50	1083	611	601	631	CDS	GGTGGTTCAGGTCGTTGGGGATTTACGAAGG	G2L1-9
AT4G39350.1	281	3255	302	2806	2824	CDS	GGTGGTGGTATTGGTATGG	G2L1-4
AT4G39400.1	165	3591	410	3926	3936	3'UTR	GGTGGTGGGGG	G2L1-2
AT4G39780.1	146	819	259	608	628	CDS	GGAGGAGGCATCATAGGTAGG	G2L1-9
AT4G39800.1	74	1536	311	830	852	CDS	GGAGTAGGGATAGGTGTCTGAGG	G2L1-9
AT4G39880.1	64	537	201	68	92	CDS	GGTGAGCAGGAGGGTTAGATGAGGG	G2L1-9
AT4G39990.1	171	675	199	178	188	CDS	GGCGGAGGAGG	G2L1-2
AT4G40045.1	160	423	142	304	327	CDS	GGCGGTGGTCTTCTGAGGAACCGG	G2L1-9
AT5G01210.1	80	1428	294	1389	1413	CDS	GGTGCGAAGGCAAAGGAAGAGATGG	G2L1-9
AT5G01350.1	99	219	229	102	113	CDS	GGAGGAGGGCGG	G2L1-2
AT5G01710.1	383	1542	198	1918	1933	3'UTR	GGATTGGTAATGGTGG	G2L1-4
AT5G01710.1	383	1542	198	1566	1578	CDS	GGTAGGGGGACGG	G2L1-2
AT5G01712.1	141	114	1868	1918	1933	3'UTR	GGATTGGTAATGGTGG	G2L1-4
AT5G01712.1	141	114	1868	1566	1578	3'UTR	GGTAGGGGGACGG	G2L1-2
AT5G01750.2	269	654	217	502	523	CDS	GGTCTTGGTAGGTCGTTCTGGG	G2L1-9
AT5G01920.1	47	1488	1954	1373	1392	CDS	GGGTGGGAGACGGGCTCAGG	G3VL1-9
AT5G01950.1	393	2856	138	2296	2311	CDS	GGAAAGGTATCGGAGG	G2L1-4
AT5G02160.1	166	390	273	431	456	CDS	GGAGGAAAGGAGTGTTTAGGACGAGG	G2L1-9
AT5G02220.1	44	219	177	68	81	CDS	GGAGGCGGTAGAGG	G2L1-4
AT5G02230.1	113	843	147	884	913	CDS	GGTTGTAGGCTGCTAAAGGACAGCCTAAGG	G2L1-9
AT5G02260.1	66	777	406	980	1016	3'UTR	GGGATTGAACGTTTGGTTCGTTAGGGTTATGAAAGGG	G3Bulge
AT5G02260.1	66	777	406	213	234	CDS	GGGCATGGGTGTGCGTGGTGGG	G3Bulge
AT5G02260.1	66	777	406	205	228	CDS	GGGTGTGCGTGGTGGGTATCACGG	G2L1-9
AT5G02260.1	66	777	406	93	106	CDS	GGTGGTATTGGCGG	G2L1-4
AT5G02380.1	80	234	257	129	145	CDS	GGAGGCGTTGGTAACGG	G2L1-4
AT5G02480.1	589	1527	234	353	386	5'UTR	GGTTGGGATTGGGATCTTAAAGGGCTTTAGGGGG	G3VL1-9
AT5G02480.1	589	1527	234	353	382	5'UTR	GGGATTGGGATCTTAAAGGGCTTTAGGGGG	G3L1-15
AT5G02480.1	589	1527	234	2057	2069	CDS	GGAGGTGAGGAGG	G2L1-4
AT5G02480.1	589	1527	234	1004	1014	CDS	GGAGGAGGAGG	G2L1-2
AT5G02800.1	129	1137	317	1335	1349	3'UTR	GGTGGAAAGGAGAGG	G2L1-4
AT5G03040.1	247	1386	278	1065	1078	CDS	GGATGGTCGGTAGG	G2L1-2
AT5G03080.1	109	681	375	597	629	CDS	GGTGGGTCTTGGTTGAGCGTGGTTGTTATGGGG	G2L1-9
AT5G03170.1	19	741	148	687	705	CDS	GGTTTGGGCTTAGGTCAGG	G2L1-4
AT5G03210.1	63	189	283	111	126	CDS	GGTGGTGCGGTGTAGG	G2L1-4
AT5G03210.1	63	189	283	102	112	CDS	GGTGGTGGTGG	G2L1-2
AT5G03260.1	86	1674	177	146	159	CDS	GGCGGCGTAGGTGG	G2L1-4
AT5G03280.1	628	3885	290	3485	3496	CDS	GGGAGGAGGAGG	G2L1-2
AT5G03290.1	69	1125	243	582	601	CDS	GGTGGTGTGGAGATTGTTGG	G2L1-9
AT5G03370.1	23	516	225	467	483	CDS	GGAGGTTTGGCCATTGG	G2L1-9
AT5G03380.1	111	1179	296	1449	1463	3'UTR	GGTTGGTTGGTTAGG	G2L1-4
AT5G03380.1	111	1179	296	952	968	CDS	GGTGGCAGAGGAGGTGG	G2L1-4
AT5G03455.1	33	441	159	397	422	CDS	GGTCTTCGAAGGGTTGGCAATTTCGG	G2L1-9
AT5G03630.1	67	1308	212	1060	1075	CDS	GGGAAGGAGTCGGCGG	G2L1-4
AT5G03630.1	67	1308	212	560	585	CDS	GGCGGTGGTTGTTGGTGTCGGAAAGG	G2L1-9
AT5G03670.1	165	1551	273	1320	1330	CDS	GGAGGAGGAGG	G2L1-2
AT5G03730.1	189	2466	450	601	611	CDS	GGAGGTGGTGG	G2L1-2
AT5G03850.1	70	195	202	106	123	CDS	GGTCAGGATGGGTACTGG	G2L1-4
AT5G03880.1	27	1020	166	400	418	CDS	GGAAATGGCACTAGGGCGG	G2L1-9
AT5G04170.1	148	1065	262	614	630	CDS	GGAGGCATAGGCGGTGG	G2L1-4
AT5G04170.1	148	1065	262	608	621	CDS	GGCGGTGGCACTGG	G2L1-4
AT5G04170.1	148	1065	262	518	537	CDS	GGCATAGGAGGTGGCACGGG	G2L1-4
AT5G04340.1	69	717	190	586	602	CDS	GGCGGAGGCAAGAAAGG	G2L1-9
AT5G04340.1	69	717	190	487	497	CDS	GGAGGGGGCGG	G2L1-2
AT5G04430.2	201	1005	351	1000	1022	CDS	GGAGGTGCAGGTTCGTGGTTAGG	G2L1-9
AT5G04590.1	48	1929	228	1021	1034	CDS	GGGTATGGGGGTGG	G2L1-4
AT5G04720.1	36	2436	219	559	590	CDS	GGGTTTAGGTTAGGGTGGGGGTTTAGTCGTGG	G3VL1-9
AT5G04760.1	258	648	222	607	624	CDS	GGAGGTTAGAGGGAATGG	G2L1-9
AT5G04760.1	258	648	222	275	289	CDS	GGAGGCTGGAGCAGG	G2L1-4
AT5G04930.1	639	3477	249	1786	1798	CDS	GGGTGGGGGTTGG	G2L1-2
AT5G04990.1	194	1416	217	502	521	CDS	GGAGTGGTGACAGAAGGTGG	G2L1-9
AT5G05010.1	150	1584	325	1663	1673	CDS	GGTGGTGGAGG	G2L1-2
AT5G05010.1	150	1584	325	757	767	CDS	GGTGGCGGCGG	G2L1-2
AT5G05100.1	284	975	339	678	694	CDS	GGTGATGGTGAGGGTGG	G2L1-4
AT5G05100.1	284	975	339	672	688	CDS	GGTGAGGGTGGTCGAGG	G2L1-4
AT5G05170.1	214	3198	227	557	578	CDS	GGGGGTAAAGGAGAGGGAAGGG	G3Bulge
AT5G05440.1	124	612	461	595	620	CDS	GGTGGTGGTGCCATGGAAGCAGCAGG	G2L1-9
AT5G05480.1	106	1827	166	1709	1721	CDS	GGAGGTAGGTTGG	G2L1-2
AT5G05690.2	82	1215	421	795	821	CDS	GGCGAGGAAGAAGGAGGAGGAGGGAGG	G2L1-9
AT5G05690.2	82	1215	421	798	809	CDS	GGAGGAGGAGGG	G2L1-2
AT5G05750.1	166	885	454	340	350	CDS	GGAGGAGGCGG	G2L1-2
AT5G05950.1	47	528	97	387	413	CDS	GGGTGTAGGTGTTTGGCTAGGGTTTGG	G2L1-9
AT5G05950.1	47	528	97	377	406	CDS	GGTGTTTGGCTAGGGTTTGGCCTACATTGG	G2L1-9
AT5G06260.1	266	1275	156	1266	1282	CDS	GGAGGTTTAGGATAGGG	G2L1-4
AT5G06320.1	57	696	223	544	559	CDS	GGAAGGAGAGAGGCGG	G2L1-9
AT5G06320.1	57	696	223	136	149	CDS	GGCGTAGGTGGCGG	G2L1-4
AT5G07220.1	247	912	289	994	1010	CDS	GGAGGAGGAGAAGGAGG	G2L1-4
AT5G07220.1	247	912	289	287	314	CDS	GGGTGAGTAATGGTGATCAGGGCGGCGG	G2L1-9
AT5G07300.1	109	1761	228	158	173	CDS	GGGGTGGTGGTTGTGG	G2L1-4
AT5G07320.1	337	1440	205	1371	1391	CDS	GGGCTCCAGGGAGGGCTTGGG	G3L1-15
AT5G07440.1	216	1236	182	511	527	CDS	GGTGGAAATCGTGGTGG	G2L1-9
AT5G08139.1	142	1131	264	686	696	CDS	GGCGGTGGTGG	G2L1-2
AT5G08240.1	62	777	545	797	815	CDS	GGCAGGTTCTTTGGGCAGG	G2L1-9
AT5G08290.1	67	429	219	438	455	CDS	GGTTGGGTGCTGGGAAGG	G2L1-4
AT5G08290.1	67	429	219	431	451	CDS	GGGTGCTGGGAAGGAACGTGG	G2L1-9
AT5G08330.1	84	720	266	757	781	CDS	GGGAGGCTGGGCTGGGCAATCGAGG	G3VL1-9
AT5G08330.1	84	720	266	501	512	CDS	GGTGGTGGTGGG	G2L1-2
AT5G08335.1	291	594	107	759	774	CDS	GGCGGTGTGGTGTTGG	G2L1-4
AT5G08530.1	149	1461	313	1123	1152	CDS	GGGTAGGTGGGGATTGTGGAGGTGTTACGG	G2L1-9
AT5G08530.1	149	1461	313	477	493	CDS	GGTCGTGGTGGTGCAGG	G2L1-4
AT5G08530.1	149	1461	313	468	487	CDS	GGTGGTGCAGGTGCTTCAGG	G2L1-9
AT5G08610.1	46	2553	156	2240	2255	CDS	GGAAGGGAAAGGCGGG	G2L1-4
AT5G08670.1	27	1671	278	718	734	CDS	GGTTGTGGTCGTGGCGG	G2L1-4
AT5G08680.1	64	1680	283	764	780	CDS	GGTTGTGGTCGTGGCGG	G2L1-4
AT5G08690.1	26	1671	310	717	733	CDS	GGTTGTGGTCGTGGCGG	G2L1-4
AT5G09440.1	50	837	228	729	771	CDS	GGGCTGGGCGCATTGGGCCCATTCGTGGGCTTGGCTTATAGGG	G3L1-15
AT5G09620.1	83	1596	308	1620	1641	CDS	GGCGGTGAAAGGGTAGGCCAGG	G2L1-9
AT5G09810.1	172	1134	394	294	321	CDS	GGGTATGGTTGGTACTGTGGTCACACGG	G2L1-9
AT5G09810.1	172	1134	394	221	237	CDS	GGTCGGAAGTGGTAAGG	G2L1-4
AT5G09900.3	161	1389	128	1272	1282	CDS	GGCGGAGGAGG	G2L1-2
AT5G09960.1	183	339	171	238	263	CDS	GGAGGAGGAAAAACCAGGGTTAGTGG	G2L1-9
AT5G09960.1	183	339	171	238	260	CDS	GGAGGAAAAACCAGGGTTAGTGG	G2L1-9
AT5G10360.1	92	750	260	354	367	CDS	GGTCAGGAGGAAGG	G2L1-4
AT5G10430.1	78	408	296	689	718	3'UTR	GGTGGAGGAGATGTGTTGGTATACTTCGGG	G2L1-9
AT5G10430.1	78	408	296	689	715	3'UTR	GGAGGAGATGTGTTGGTATACTTCGGG	G2L1-9
AT5G10740.1	244	1065	228	804	816	CDS	GGAGGATGGGAGG	G2L1-2
AT5G10960.1	249	834	273	903	930	CDS	GGGTTGAGAGAGGTGAGGGTATTCGAGG	G2L1-9
AT5G11000.1	90	1170	137	1183	1193	CDS	GGAGGAGGCGG	G2L1-2
AT5G11000.1	90	1170	137	874	884	CDS	GGAGGAGGAGG	G2L1-2
AT5G11000.1	90	1170	137	871	881	CDS	GGAGGAGGAGG	G2L1-2
AT5G11200.2	97	1461	329	1610	1632	3'UTR	GGAGGTACTGGGGAAACTTGTGG	G2L1-9
AT5G11260.1	192	507	203	664	674	CDS	GGTGGTGGTGG	G2L1-2
AT5G11550.1	99	945	194	1005	1021	CDS	GGTTGGCAGGTATAAGG	G2L1-9
AT5G11670.1	207	1767	202	1210	1226	CDS	GGTCGGAGAGGCCGTGG	G2L1-4
AT5G11670.1	207	1767	202	262	275	CDS	GGTGGCGGCTGCGG	G2L1-4
AT5G11700.2	293	4431	499	2553	2564	CDS	GGAGGGTGGAGG	G2L1-2
AT5G11880.1	44	1470	280	963	976	CDS	GGATTTGGTGGTGG	G2L1-4
AT5G11880.1	44	1470	280	476	502	CDS	GGTGATTGGTTGTGTCGTGGTGTCGGG	G2L1-9
AT5G11880.1	44	1470	280	469	495	CDS	GGTTGTGTCGTGGTGTCGGGTTTGAGG	G2L1-9
AT5G11960.1	53	1035	273	399	414	CDS	GGAGTGGTGGTCGGGG	G2L1-4
AT5G11960.1	53	1035	273	393	409	CDS	GGTGGTCGGGGTTGAGG	G2L1-4
[truncated: 458 more rows]

## Sheet: Table_S3_K_vitro_Gini_depth50
gene_id	5'UTR	CDS	3'UTR	target	start	end	genic_location	sequence	catalogue	stop_counts_Li	stop_counts_K	gini_Li	gini_K
AT3G26580.1	46	1053	195	368	358	368	CDS	GGAGGAGGAGG	G2L1-2	65.375	52	0.480163	0.606971
AT1G56200.1	58	465	192	420	404	414	CDS	GGGGGAGGAGG	G2L1-2	225.667	72.3333	0.25625	0.492917
AT4G02450.1	128	726	234	556	515	553	CDS	GGGTAAGGAGGGTACGGCGGGTACGGAGGGTAAGGAGGG	G3L1-15	83.2174	75.4783	0.538867	0.460529
AT2G16500.1	435	2109	174	242	214	240	5'UTR	GGGCGGAAAATGCTGGGCTGGGCTGGG	G3L1-15	69.9333	75.6	0.831835	0.697272
AT2G36120.1	31	768	230	789	770	786	CDS	GGTGGCGAAGGAAGAGG	G2L1-4	73.1	78.8	0.398426	0.502542
AT5G08530.1	149	1461	313	1155	1123	1152	CDS	GGGTAGGTGGGGATTGTGGAGGTGTTACGG	G2L1-9	62.8235	79.2941	0.803246	0.759239
AT1G17530.1	92	564	220	448	421	446	CDS	GGGTTGTTAGGGTTGGGATAATGGGG	G3L1-15	68.1429	79.7857	0.781487	0.777505
AT4G26970.1	159	2988	202	1132	1114	1130	CDS	GGAGGTTGTGGGGTGGG	G2L1-4	65.3333	79.8333	0.787801	0.64585
AT4G38680.1	331	612	356	880	869	879	CDS	GGGGGCGGCGG	G2L1-2	79	82.2222	0.655102	0.622523
AT2G47450.1	100	1122	412	752	733	749	CDS	GGTCGAGGTGGTCGCGG	G2L1-4	193.3	86.3	0.474614	0.626738
AT4G38680.1	331	612	356	684	668	678	CDS	GGTGGCGGTGG	G2L1-2	191.75	89.875	0.313396	0.473748
AT4G38680.1	331	612	356	818	809	819	CDS	GGCGGAGGTGG	G2L1-2	199.75	93.625	0.343711	0.574266
AT2G32690.1	57	606	217	595	577	596	CDS	GGTGGTGGCCGAGGCGGGGG	G2L1-4	89.5714	94	0.548069	0.523243
AT2G17870.1	49	906	301	807	791	801	CDS	GGTGGTGGTGG	G2L1-2	71.25	98.875	0.350877	0.659134
AT1G64720.1	85	1158	334	941	900	939	CDS	GGGGTGTATGGGACAGAGTGGGGTTCGAAACGTTAGAGGG	G3L1-15	452.25	99.05	0.559341	0.655515
AT4G38680.1	331	612	356	818	806	816	CDS	GGAGGTGGAGG	G2L1-2	160.25	100	0.490835	0.644062
AT2G37640.1	41	789	372	224	200	221	CDS	GGGCATGGGTGTGCGCGGCGGG	G3Bulge	92.1429	101.5	0.658633	0.669344
AT5G53480.1	125	2613	1073	2835	2806	2834	3'UTR	GGGGAGGGGGGCTGGCTGAGTTGGGTGGG	G3L1-15	79.65	104	0.678001	0.714532
AT4G36780.1	137	798	472	170	159	169	CDS	GGAGGAGGAGG	G2L1-2	62.875	107.5	0.652336	0.643023
AT5G01740.1	71	489	164	376	348	375	CDS	GGGTCATGTGCGCACTTGGGAGGGTGGG	G3L1-15	131.667	111.867	0.762405	0.728745
AT5G62670.1	148	2871	252	2632	2612	2630	CDS	GGGTAGGGGTGGGCTAGGG	G3L1-15	236.462	114.462	0.351434	0.564413
AT5G46730.1	18	873	166	152	139	149	CDS	GGAGGTGGTGG	G2L1-2	291	114.625	0.38241	0.422437
AT1G56200.1	58	465	192	420	410	420	CDS	GGAGGTGGGGG	G2L1-2	346.111	120.333	0.257749	0.517287
AT2G22430.1	218	936	375	1315	1267	1313	3'UTR	GGGATTTAGTAATAAGGGCGGGTCTGAATTGGGAAGGAATTAACGGG	G3L1-15	249	120.526	0.475845	0.65529
AT3G06780.1	146	606	282	589	567	587	CDS	GGGTAGGGTTAATAGGGAGGG	G3L1-15	57.3333	129.833	0.916667	0.884681
AT5G52510.1	147	1923	184	208	196	206	CDS	GGTGGTGGTGG	G2L1-2	131.125	135	0.721044	0.63125
AT2G36120.1	31	768	230	776	752	771	CDS	GGTGGTGGTCGTGGGGGTGG	G2L1-4	190.429	138.143	0.454606	0.442935
AT2G21060.1	62	606	190	597	588	598	CDS	GGTGGTGGTGG	G2L1-2	92	143.25	0.661005	0.506981
AT1G67870.1	69	840	226	662	630	660	CDS	GGGCGGGACCACGAGGTAAGGCACGGGGGGG	G3Bulge	115.167	146	0.652365	0.649525
AT2G21970.1	42	609	205	278	265	275	CDS	GGAGGAGGAGG	G2L1-2	115.375	149.375	0.700569	0.64613
AT3G03920.1	101	609	128	211	201	211	CDS	GGAGGAGGAGG	G2L1-2	76	150.375	0.56949	0.552265
AT2G21060.1	62	606	190	597	585	595	CDS	GGTGGTGGAGG	G2L1-2	78.25	160.125	0.670927	0.593579
AT4G38680.1	331	612	356	858	845	855	CDS	GGTGGTGGAGG	G2L1-2	233.25	163.625	0.456726	0.410332
AT1G56200.1	58	465	192	435	410	436	CDS	GGGTGGGCTGGTCAACGGAGGTGGGGG	G3Bulge	483.118	170.882	0.39305	0.538787
AT4G38680.1	331	612	356	708	695	705	CDS	GGTGGTGGAGG	G2L1-2	209.625	174.375	0.640057	0.505108
AT1G67870.1	69	840	226	591	558	588	CDS	GGGCGGGACCACGACGTAAGGCACGGGGGGG	G3Bulge	255.353	188.471	0.532617	0.617303
AT2G32690.1	57	606	217	638	619	638	CDS	GGAGGAGGTTCTGGAGGAGG	G2L1-4	96.5833	188.5	0.55788	0.621795
AT3G17020.1	94	492	192	137	117	134	CDS	GGTGGCGGTGAGGCTAGG	G2L1-4	90.5455	195.636	0.655437	0.652352
AT4G30450.1	69	324	256	211	163	210	CDS	GGGGTTAGGTTGCGGGTTTGGCTAAGGTTAGGGTGGATCCAGTTAGGG	G3L1-15	95.4348	201.609	0.664353	0.732021
AT1G47128.1	61	1389	314	549	526	548	CDS	GGGTTGTTGAGGGCGTTGGTGGG	G3Bulge	172.429	202.071	0.428977	0.656317
AT5G62280.1	92	711	261	561	545	559	CDS	GGGTGGTGTTGGCGG	G2L1-4	226	204.7	0.287624	0.577618
AT5G46730.1	18	873	166	361	343	359	CDS	GGTGGTATTGGTGGTGG	G2L1-4	239.8	208.9	0.570726	0.526903
AT4G38680.1	331	612	356	690	674	690	CDS	GGAGGCATAGGTGGTGG	G2L1-4	251.7	229.5	0.432698	0.659739
AT3G20470.1	79	525	185	518	503	513	CDS	GGTGGCGGTGG	G2L1-2	241.125	230	0.313569	0.21413
AT2G05520.1	55	438	217	306	293	303	CDS	GGAGGAGGAGG	G2L1-2	318.875	235.625	0.463299	0.565451
AT2G05520.1	55	438	217	395	365	393	CDS	GGGGGTGAAGGGGGAGGAGGAACAGCGGG	G3Bulge	130.263	258.737	0.545733	0.744543
AT3G04930.1	124	1371	400	1284	1274	1284	CDS	GGTGGTGGTGG	G2L1-2	309.625	258.875	0.574435	0.634295
AT3G23450.1	50	1359	352	1201	1188	1198	CDS	GGAGGAGGTGG	G2L1-2	399.375	279.5	0.487989	0.333408
AT5G46730.1	18	873	166	677	658	677	CDS	GGAGGAGGTGAAGGAGGTGG	G2L1-4	359.154	306.308	0.620791	0.685096
AT2G05520.1	55	438	217	345	317	342	CDS	GGAGGAGGAACCATGGCAGGAGGAGG	G2L1-9	125.357	307.071	0.576272	0.748762
AT2G05540.1	109	408	239	297	254	295	CDS	GGGAGGAGGGCCCTTGGGAGGTATGGGAGGAGGACCTTTGGG	G3L1-15	214.217	322.522	0.642793	0.702346
AT3G20470.1	79	525	185	518	506	516	CDS	GGTGGTGGCGG	G2L1-2	382.5	340.5	0.357598	0.445943
AT3G62790.1	87	252	260	128	96	123	CDS	GGGAAACAAAGGGCAATAGGGGGTGGGG	G3L1-15	129.933	350.867	0.720438	0.793489
AT3G23450.1	50	1359	352	869	849	868	CDS	GGGGGTGGTTACGGAGGCGG	G2L1-4	336.231	361.385	0.441335	0.569964
AT3G03920.1	101	609	128	187	168	184	CDS	GGAGGTGGCTTGGATGG	G2L1-4	154.7	383.1	0.573303	0.675516
AT4G30460.1	68	489	266	484	474	484	CDS	GGAGGAGGTGG	G2L1-2	245.625	403.125	0.428944	0.440736
AT2G05520.1	55	438	217	345	335	345	CDS	GGAGGAGGAGG	G2L1-2	117.5	404.5	0.606915	0.763211
AT2G21060.1	62	606	190	405	387	406	CDS	GGAGGTGGTGCAGGGGGAGG	G2L1-4	246.571	409	0.429246	0.507088
AT4G30460.1	68	489	266	546	528	547	CDS	GGTGGTGGTATAGGAGGTGG	G2L1-4	268.417	445.417	0.254812	0.383365
AT2G32690.1	57	606	217	280	265	275	CDS	GGAGGCGGCGG	G2L1-2	777.5	450.875	0.255386	0.543145
AT2G05520.1	55	438	217	329	314	324	CDS	GGAGGAGGAGG	G2L1-2	182.5	454.875	0.507021	0.726264
AT3G16400.1	319	1413	215	370	343	368	CDS	GGGTATGTAGAGGGTAGAGTGGTGGG	G3Bulge	226.6	463.933	0.344548	0.544793
AT3G62790.1	87	252	260	128	101	126	CDS	GGAGGGAAACAAAGGGCAATAGGGGG	G3VL1-9	203.846	470.231	0.689695	0.758862
AT5G46730.1	18	873	166	412	400	410	CDS	GGTGGCGGAGG	G2L1-2	481.375	498	0.544242	0.559049
AT2G32690.1	57	606	217	351	337	347	CDS	GGTGGCGGCGG	G2L1-2	799.5	500.25	0.281543	0.476699
AT4G21620.1	37	396	253	251	221	250	CDS	GGGTTTGGGAGGCGATCCTGGTGGTTTGGG	G3Bulge	376.812	500.438	0.412367	0.48519
AT3G20470.1	79	525	185	533	521	531	CDS	GGAGGAGGAGG	G2L1-2	310.5	518.375	0.388788	0.586177
AT4G21620.1	37	396	253	229	209	223	CDS	GGGAGGTGGCATAGG	G2L1-4	446.333	519.889	0.428291	0.521526
AT4G14430.1	73	723	310	612	587	610	CDS	GGGGTTTGGGTGGCGAAGAAGAGG	G2L1-9	412.357	532.857	0.484513	0.635852
AT2G32690.1	57	606	217	332	319	329	CDS	GGTGGTGGCGG	G2L1-2	636	545	0.384139	0.310321
AT5G39570.1	62	1146	351	1004	975	1001	CDS	GGGGAGAAGGACAAGGAGTCTGGAGGG	G2L1-9	781.867	551.8	0.456647	0.464578
AT3G55460.1	98	789	260	219	207	217	CDS	GGTGGTGGTGG	G2L1-2	122.75	561.125	0.792261	0.849994
AT4G21620.1	37	396	253	251	221	244	CDS	GGGAGGCGATCCTGGTGGTTTGGG	G2L1-9	428.923	561.923	0.37479	0.477
AT2G32690.1	57	606	217	280	268	278	CDS	GGTGGAGGCGG	G2L1-2	892.125	564.375	0.184724	0.439618
AT3G20470.1	79	525	185	533	524	534	CDS	GGCGGAGGAGG	G2L1-2	350.75	566.625	0.30212	0.544865
AT3G20470.1	79	525	185	533	509	528	CDS	GGAGGAGGTTTGGGTGGTGG	G2L1-4	401.308	584.615	0.414031	0.55415
AT2G21660.1	77	531	228	468	455	466	CDS	GGAGGAGGTGGG	G2L1-2	219	714	0.383674	0.43324
AT2G32690.1	57	606	217	351	340	350	CDS	GGTGGTGGCGG	G2L1-2	1085.38	762	0.364376	0.46063
AT2G32690.1	57	606	217	570	556	566	CDS	GGGGGAGGTGG	G2L1-2	172.778	770.333	0.391568	0.546629
AT2G32690.1	57	606	217	332	322	332	CDS	GGAGGTGGTGG	G2L1-2	950.625	793.25	0.395184	0.305468
AT5G67250.1	73	1584	304	196	158	188	CDS	GGTGTTGTAAGGGGTGTCGGTAGCTAAGTGG	G2L1-9	852.2	825.467	0.359255	0.508225
AT3G23450.1	50	1359	352	1216	1206	1216	CDS	GGTGGAGGAGG	G2L1-2	611.125	906.875	0.59933	0.702119
AT5G67250.1	73	1584	304	196	169	194	CDS	GGGCTAGGTGTTGTAAGGGGTGTCGG	G2L1-9	607.286	968.429	0.381644	0.601853
AT4G21620.1	37	396	253	392	380	390	CDS	GGAGGTGGCGG	G2L1-2	245.625	987	0.592684	0.809967
AT3G23450.1	50	1359	352	444	423	437	CDS	GGGAGGTGGAAAAGG	G2L1-4	608.778	1030.33	0.413255	0.602777
AT3G23450.1	50	1359	352	1026	1014	1024	CDS	GGTGGAGGTGG	G2L1-2	765.75	1038.62	0.603738	0.68328
AT2G21060.1	62	606	190	465	453	463	CDS	GGTGGTGGAGG	G2L1-2	520.375	1066.75	0.422502	0.323559
AT3G13310.1	141	474	219	573	547	571	CDS	GGGCGGGGCTGGCTGGGTAGCGAGG	G3VL1-9	279.438	1083.5	0.54948	0.656538
AT2G28910.1	134	999	212	545	525	540	CDS	GGAGGAGTTGGAGTGG	G2L1-4	3500.8	1178	0.244742	0.334559
AT5G57290.1	91	363	247	319	308	318	CDS	GGAGGTGGTGG	G2L1-2	650.125	1219.88	0.574385	0.723524
AT2G21660.1	77	531	228	468	435	463	CDS	GGAGGTGGGAGCGCAGATGGCGGCGGTGG	G2L1-9	323.667	1252.06	0.480219	0.594979
AT3G23450.1	50	1359	352	343	333	343	CDS	GGAGGTGGTGG	G2L1-2	1216.88	1258.5	0.580162	0.567913
AT5G46730.1	18	873	166	623	610	621	CDS	GGGAGGTGGTGG	G2L1-2	1048.67	1319.89	0.600857	0.615428
AT3G23450.1	50	1359	352	661	639	658	CDS	GGTGGTGGTTATGGAGGTGG	G2L1-4	1484.17	1537.17	0.381892	0.47995
AT4G39260.1	121	510	267	470	455	465	CDS	GGCGGTGGCGG	G2L1-2	677.5	1801	0.379982	0.33759
AT4G39260.1	121	510	267	411	392	408	CDS	GGTGGTGCCGGAGGAGG	G2L1-4	1044.09	1860.18	0.380602	0.410577
AT3G23450.1	50	1359	352	661	627	659	CDS	GGGTGGTGGTTATGGAGGTGGGAACGGCTAGGG	G3Bulge	1604	1862.53	0.379184	0.592868
AT4G29020.1	111	477	213	544	529	542	CDS	GGTGGGTTTGGTGG	G2L1-4	1785.11	2081.44	0.313983	0.42773
AT2G36120.1	31	768	230	453	440	450	CDS	GGTGGTGGTGG	G2L1-2	1595.12	2237.38	0.505828	0.383744
AT4G39260.1	121	510	267	492	482	492	CDS	GGTGGTGGCGG	G2L1-2	830.25	2351.88	0.336269	0.227591
AT2G36120.1	31	768	230	468	443	468	CDS	GGAGGTGGTACACGTGGTGGTGGTGG	G2L1-9	2194.47	2738.93	0.510342	0.50565
AT3G20470.1	79	525	185	438	427	438	CDS	GGTGGTGGTCGG	G2L1-2	1319.5	2956	0.390134	0.411134
AT2G21660.1	77	531	228	406	396	406	CDS	GGAGGTGGTGG	G2L1-2	701.75	3029.38	0.328821	0.336739
AT2G36120.1	31	768	230	453	443	453	CDS	GGTGGTGGTGG	G2L1-2	2776.38	3078.88	0.530745	0.428378
AT3G23450.1	50	1359	352	1092	1080	1090	CDS	GGTGGAGGAGG	G2L1-2	1479	3188.5	0.741548	0.791026
AT2G32690.1	57	606	217	446	433	443	CDS	GGTGGTGGTGG	G2L1-2	2932.38	3499.88	0.417297	0.385491
AT4G29020.1	111	477	213	556	537	554	CDS	GGTGGCGGTTAAGGTGGG	G2L1-4	2039.27	3709.91	0.330769	0.493541
AT2G36120.1	31	768	230	324	317	327	CDS	GGTGGTGGAGG	G2L1-2	2143.12	4276.5	0.440325	0.581894
AT2G32690.1	57	606	217	446	436	446	CDS	GGTGGTGGTGG	G2L1-2	3516.38	4440.25	0.332902	0.355843
AT2G32690.1	57	606	217	461	451	461	CDS	GGAGGAGGAGG	G2L1-2	4213.75	4983.38	0.567903	0.567195
AT2G36120.1	31	768	230	324	314	324	CDS	GGTGGAGGAGG	G2L1-2	2233	5248.25	0.441698	0.501441
AT2G32690.1	57	606	217	461	439	458	CDS	GGAGGAGGATTTGGTGGTGG	G2L1-4	4445.17	5336.5	0.45282	0.483739
AT2G36120.1	31	768	230	324	311	321	CDS	GGAGGAGGAGG	G2L1-2	2118.12	5578.62	0.480547	0.493583
AT2G36120.1	31	768	230	573	560	570	CDS	GGAGGTGGGGG	G2L1-2	3335.89	6627.33	0.449833	0.546051
AT2G32690.1	57	606	217	461	454	464	CDS	GGTGGAGGAGG	G2L1-2	5073.25	7484.5	0.54772	0.617013
AT2G05380.1	35	351	217	250	237	247	CDS	GGAGGAGGAGG	G2L1-2	2901.88	8782.12	0.564145	0.747184
AT2G05380.1	35	351	217	287	276	286	CDS	GGGGGAGGAGG	G2L1-2	4712.89	12109.1	0.523277	0.67687

## Sheet: Table_S4_AT_folding_score
gene_id	5'UTR	CDS	3'UTR	start	end	genic_location	sequence	catalogue	stop_counts_Li	stop_counts_K	stop_counts_vivo_22	gini_Li	gini_K	gini_vivo_22	gini_K/Li	folding_score_vivo_22
AT5G01750.2	269	654	217	502	523	CDS	GGTCTTGGTAGGTCGTTCTGGG	G2L1-9	88.5	95	50.5	0.502197	0.625731	0.572937	1.24599	0.572638
AT5G59970.1	63	312	177	91	107	CDS	GGAGGAAATGGGTTCGG	G2L1-4	122.778	103.222	56.6667	0.431775	0.609736	0.442702	1.41216	0.0613998
AT4G21620.1	37	396	253	380	390	CDS	GGAGGTGGCGG	G2L1-2	245.625	987	61	0.592684	0.809967	0.855533	1.36661	1.20971
AT5G53480.1	125	2613	1073	3045	3068	3'UTR	GGGTTTTGGGTGGTCTTTTGCTGG	G2L1-9	65.9091	60.5455	64	0.631212	0.729135	0.768693	1.15513	1.40397
AT1G11260.1	132	1569	204	724	738	CDS	GGCGGTAGGGGTTGG	G2L1-4	195.3	98.5	64.3	0.392473	0.435431	0.663608	1.10946	6.31158
AT1G61890.1	117	1506	333	1470	1496	CDS	GGTGGTTAGTAGGGTCAGGTATAAGGG	G2L1-9	151	133.923	65.8462	0.577932	0.718995	0.565832	1.24408	-0.0857715
AT3G51840.1	155	1311	293	1290	1310	CDS	GGGTGGTTCATTAAGGGCTGG	G2L1-9	246.1	145.5	67	0.486591	0.550859	0.563284	1.13208	1.19332
AT5G21940.1	186	795	178	945	966	CDS	GGGTTAGGGTGAGCGGCAGCGG	G2L1-9	297.692	121.769	71.0769	0.41182	0.541159	0.517048	1.31406	0.813584
AT2G37220.1	78	870	368	643	662	CDS	GGAGGAGGTATAGGTCTTGG	G2L1-4	55	61.4	71.9	0.535273	0.67329	0.593463	1.25784	0.421617
AT2G39010.1	87	870	288	998	1013	3'UTR	GGAGGGAAGGACCGGG	G2L1-4	51.4	553.4	72.4	0.455642	0.750018	0.578177	1.64607	0.416253
AT4G30960.1	347	1326	285	350	369	CDS	GGTGGCCAAAACGAGGCTGG	G2L1-9	62.7778	55.6667	72.5556	0.468127	0.591531	0.598354	1.26361	1.05529
AT3G53460.4	96	1092	411	894	920	CDS	GGACTCGGGCTTGGCCTGGGACTGGGG	G3VL1-9	67.0714	55.1429	74.6429	0.457249	0.591414	0.515721	1.29342	0.435822
AT4G23680.1	65	456	230	250	267	CDS	GGAGGAGGAAAGGTAGGG	G2L1-4	131.091	54.4545	75.2727	0.47245	0.647746	0.651735	1.37104	1.02275
AT5G41670.2	61	1464	317	1311	1326	CDS	GGGTGGTGAGAGGAGG	G2L1-9	128.818	66.1818	75.7273	0.345998	0.417519	0.635728	1.20671	4.05101
AT4G16500.1	139	354	142	212	222	CDS	GGTGGTGGTGG	G2L1-2	138.25	80.625	81.125	0.274638	0.46376	0.411595	1.68862	0.724172
AT1G70830.4	212	867	256	332	357	CDS	GGTGGCGGAGCTAGGAGAGGAAGCGG	G2L1-9	71.9333	121.4	85.3333	0.471254	0.598485	0.500414	1.26998	0.22919
AT2G22170.1	75	552	161	569	591	CDS	GGGCTGGGCTGGCTGTGAAAGGG	G3Bulge	63.3077	70.9231	85.9231	0.589693	0.65102	0.456404	1.104	-2.1734
AT3G56360.1	160	702	251	177	195	CDS	GGAGGAGGCGTTGTTTAGG	G2L1-9	196.5	137.7	87.9	0.382017	0.441062	0.430133	1.15456	0.814903
AT1G20190.1	107	759	273	365	380	CDS	GGTGGCACTCAGGCGG	G2L1-9	67.375	55.875	90.125	0.6468	0.738535	0.475902	1.14183	-1.86295
AT3G04720.1	31	639	167	503	518	CDS	GGTTTAGGTTCGGAGG	G2L1-4	79.625	104.75	90.375	0.446036	0.508353	0.554115	1.13971	1.73433
AT4G18700.1	271	1470	312	1358	1383	CDS	GGGCTTTGTTTGGATCTTGGGAGGGG	G3Bulge	117.308	59.5385	90.4615	0.55918	0.66678	0.711538	1.19242	1.41597
AT5G02160.1	166	390	273	431	456	CDS	GGAGGAAAGGAGTGTTTAGGACGAGG	G2L1-9	92.7692	65.8462	107.462	0.575421	0.734385	0.640017	1.27626	0.406355
AT5G60360.1	147	1077	245	945	960	CDS	GGCATGGTTAGGTTGG	G2L1-4	128.125	135.375	114.75	0.388171	0.494114	0.444172	1.27293	0.5286
AT4G34180.1	47	768	604	719	732	CDS	GGAGGTGTGGTAGG	G2L1-4	62.1111	129.111	118.222	0.53153	0.659619	0.629939	1.24098	0.768287
AT3G53460.4	96	1092	411	907	926	CDS	GGACTTGGACTCGGGCTTGG	G2L1-4	120.444	105.778	120.778	0.337638	0.409897	0.390473	1.21401	0.731189
AT3G62790.1	87	252	260	96	123	CDS	GGGAAACAAAGGGCAATAGGGGGTGGGG	G3L1-15	129.933	350.867	128.6	0.720438	0.793489	0.848868	1.1014	1.75808
AT3G09390.1	41	246	251	364	384	3'UTR	GGTTTGGATTTTTGTGGTAGG	G2L1-9	369.778	148.556	129.444	0.370622	0.548208	0.539938	1.47916	0.953429
AT2G36120.1	31	768	230	770	786	CDS	GGTGGCGAAGGAAGAGG	G2L1-4	73.1	78.8	129.5	0.398426	0.502542	0.374363	1.26132	-0.231118
AT1G47128.1	61	1389	314	526	548	CDS	GGGTTGTTGAGGGCGTTGGTGGG	G3Bulge	172.429	202.071	130.429	0.428977	0.656317	0.507832	1.52996	0.346859
AT4G30460.1	68	489	266	528	547	CDS	GGTGGTGGTATAGGAGGTGG	G2L1-4	268.417	445.417	132	0.254812	0.383365	0.422033	1.5045	1.3008
AT5G16110.1	172	735	567	1077	1091	3'UTR	GGAGGAAGGAGAAGG	G2L1-4	230.333	342.778	133	0.39271	0.486434	0.491745	1.23866	1.05667
AT2G05520.1	55	438	217	293	303	CDS	GGAGGAGGAGG	G2L1-2	318.875	235.625	140	0.463299	0.565451	0.639732	1.22049	1.72716
AT2G05520.1	55	438	217	317	342	CDS	GGAGGAGGAACCATGGCAGGAGGAGG	G2L1-9	125.357	307.071	141.357	0.576272	0.748762	0.712156	1.29932	0.78778
AT3G20470.1	79	525	185	575	594	CDS	GGTGGTGGCTTTGGTGGAGG	G2L1-4	269	648	144.833	0.429781	0.542417	0.565305	1.26208	1.2032
AT1G76490.1	41	1929	587	1709	1729	CDS	GGAGGAGGGTGACAGGGGTGG	G2L1-9	131.5	230.571	150.571	0.424584	0.571264	0.609262	1.34547	1.25906
AT1G67740.1	156	570	361	520	539	CDS	GGTGGTGGTTATGGATCTGG	G2L1-4	252.3	118.7	152	0.409076	0.511626	0.575526	1.25069	1.62312
AT2G47450.1	100	1122	412	733	749	CDS	GGTCGAGGTGGTCGCGG	G2L1-4	193.3	86.3	154.3	0.474614	0.626738	0.55908	1.32052	0.555242
AT4G37870.1	117	2016	280	1657	1678	CDS	GGAACTATGGTAGGAGACACGG	G2L1-9	228	115.444	163.333	0.356957	0.393902	0.503054	1.1035	3.95442
AT2G05520.1	55	438	217	335	345	CDS	GGAGGAGGAGG	G2L1-2	117.5	404.5	166.625	0.606915	0.763211	0.736778	1.25753	0.83088
AT3G16400.1	319	1413	215	343	368	CDS	GGGTATGTAGAGGGTAGAGTGGTGGG	G3Bulge	226.6	463.933	169.533	0.344548	0.544793	0.57462	1.58118	1.14895
AT4G30450.1	69	324	256	163	210	CDS	GGGGTTAGGTTGCGGGTTTGGCTAAGGTTAGGGTGGATCCAGTTAGGG	G3L1-15	95.4348	201.609	170.087	0.664353	0.732021	0.706453	1.10186	0.622148
AT2G27730.1	98	342	227	353	369	CDS	GGTGTGGACGGTGTTGG	G2L1-4	162.9	207.8	174.2	0.397273	0.456902	0.483997	1.15009	1.4544
AT3G62790.1	87	252	260	101	126	CDS	GGAGGGAAACAAAGGGCAATAGGGGG	G3VL1-9	203.846	470.231	175.615	0.689695	0.758862	0.764042	1.10029	1.07489
AT4G17940.1	45	825	191	463	473	CDS	GGCGGAGGAGG	G2L1-2	215.625	147.5	177.125	0.406739	0.487924	0.411344	1.1996	0.0567258
AT2G41840.1	141	858	228	520	542	CDS	GGGTTGGGTTGTACTGGTAATGG	G2L1-9	138.727	102.455	178.364	0.451321	0.576996	0.569356	1.27846	0.939211
AT4G30460.1	68	489	266	219	229	CDS	GGTGGAGGTGG	G2L1-2	333.125	108.25	178.625	0.501829	0.669746	0.463873	1.33461	-0.22604
AT1G56200.1	58	465	192	404	414	CDS	GGGGGAGGAGG	G2L1-2	225.667	72.3333	186.556	0.25625	0.492917	0.467209	1.92358	0.891376
AT3G16460.2	111	2118	195	658	674	CDS	GGAGGCCACGGTCAAGG	G2L1-4	133.25	128.375	189.375	0.549015	0.633277	0.603548	1.15348	0.647186
AT5G65480.1	254	462	483	283	298	CDS	GGTGGTGTGTTGGTGG	G2L1-9	261	167.2	197.9	0.333673	0.391083	0.368371	1.17205	0.604395
AT2G05520.1	55	438	217	365	393	CDS	GGGGGTGAAGGGGGAGGAGGAACAGCGGG	G3Bulge	130.263	258.737	198.579	0.545733	0.744543	0.762066	1.3643	1.08814
AT5G62670.1	148	2871	252	2612	2630	CDS	GGGTAGGGGTGGGCTAGGG	G3L1-15	236.462	114.462	201.538	0.351434	0.564413	0.472637	1.60603	0.569083
AT4G38680.1	331	612	356	809	819	CDS	GGCGGAGGTGG	G2L1-2	199.75	93.625	203.5	0.343711	0.574266	0.38621	1.67078	0.184334
AT5G43780.1	55	1410	237	1379	1394	CDS	GGTTGTGGAAGGTTGG	G2L1-4	535	379.444	207.222	0.365747	0.407312	0.660989	1.11365	7.103
AT4G21620.1	37	396	253	209	223	CDS	GGGAGGTGGCATAGG	G2L1-4	446.333	519.889	207.556	0.428291	0.521526	0.336069	1.21769	-0.989123
AT2G05520.1	55	438	217	314	324	CDS	GGAGGAGGAGG	G2L1-2	182.5	454.875	210.625	0.507021	0.726264	0.685682	1.43242	0.814902
AT1G79040.1	69	423	228	393	412	CDS	GGTTAGGCCACTGAGGAGGG	G2L1-9	1204.8	146.1	219.6	0.562088	0.759563	0.79503	1.35132	1.1796
AT1G32450.1	163	1845	187	814	842	CDS	GGGTGTAAGGGAGTAGGAGTTTTATGGGG	G3Bulge	415.533	138.6	226.733	0.4499	0.532219	0.367573	1.18297	-1.0001
AT2G22430.1	218	936	375	1259	1298	3'UTR	GGGCGGGTCTGAATTGGGAAGGAATTAACGGGAAAGTGGG	G3L1-15	181.053	87.5789	226.737	0.49062	0.678498	0.741346	1.38294	1.33452
AT4G38680.1	331	612	356	806	816	CDS	GGAGGTGGAGG	G2L1-2	160.25	100	227.125	0.490835	0.644062	0.481357	1.31218	-0.0618556
AT2G17870.1	49	906	301	791	801	CDS	GGTGGTGGTGG	G2L1-2	71.25	98.875	228.25	0.350877	0.659134	0.505613	1.87853	0.501972
AT1G14980.1	91	297	302	224	250	CDS	GGGCAGGAATAGGGAACTAGGTCCAGG	G2L1-9	193.833	138	235.5	0.468257	0.546397	0.505839	1.16687	0.48095
AT5G10960.1	249	834	273	903	930	CDS	GGGTTGAGAGAGGTGAGGGTATTCGAGG	G2L1-9	229.133	346.8	236.8	0.405651	0.534706	0.689478	1.31814	2.19927
AT3G20470.1	79	525	185	524	534	CDS	GGCGGAGGAGG	G2L1-2	350.75	566.625	239.375	0.30212	0.544865	0.314556	1.80347	0.0512294
AT5G52650.1	102	540	226	508	524	CDS	GGAGGTTTGAGTGGTGG	G2L1-9	163.4	173.6	240.6	0.468976	0.518345	0.49011	1.10527	0.428084
AT2G41840.1	141	858	228	256	279	CDS	GGGAGGTGCTGCTGGTGGTGCCGG	G2L1-9	154.429	312.214	243.929	0.442838	0.581369	0.551925	1.31283	0.787453
AT4G21620.1	37	396	253	221	250	CDS	GGGTTTGGGAGGCGATCCTGGTGGTTTGGG	G3Bulge	376.812	500.438	244.062	0.412367	0.48519	0.495223	1.1766	1.13777
AT3G20470.1	79	525	185	521	531	CDS	GGAGGAGGAGG	G2L1-2	310.5	518.375	250.5	0.388788	0.586177	0.329341	1.5077	-0.301167
AT5G22270.1	110	282	254	230	241	CDS	GGAGGAGGTGGG	G2L1-2	300.556	649.111	251.889	0.251304	0.412073	0.296035	1.63974	0.278229
AT2G35260.1	106	1149	368	1153	1177	CDS	GGTGTCGGGTACGGGATTATACTGG	G2L1-9	236.091	116.545	252.727	0.648922	0.763949	0.697194	1.17726	0.419659
AT5G20020.1	93	666	290	151	167	CDS	GGACACGGAGGTAGTGG	G2L1-4	310.667	133.222	253.111	0.44149	0.514064	0.530632	1.16438	1.2283
AT5G27350.1	291	1425	250	1426	1447	CDS	GGGTTCCATCTGGAGGGTTCGG	G2L1-9	1187.8	2203.8	253.8	0.451002	0.54544	0.405437	1.2094	-0.482481
AT1G72070.1	100	381	230	429	444	CDS	GGGTAGGTAAGGAGGG	G2L1-4	198.7	69.9	256.4	0.42763	0.568956	0.522933	1.33049	0.674351
AT2G36620.1	81	495	201	556	566	CDS	GGAGGTGGTGG	G2L1-2	1603.25	210.625	257.375	0.331007	0.388798	0.367836	1.17459	0.63728
AT3G48690.1	74	975	139	875	892	CDS	GGGGTTGGGACGGAGTGG	G2L1-4	130	72.5833	257.583	0.376274	0.557978	0.529181	1.4829	0.841514
AT5G25100.2	161	1956	368	1888	1898	CDS	GGAGGTGGTGG	G2L1-2	219.5	415.75	260	0.31492	0.426188	0.512861	1.35332	1.77896
AT3G23450.1	50	1359	352	849	868	CDS	GGGGGTGGTTACGGAGGCGG	G2L1-4	336.231	361.385	270.615	0.441335	0.569964	0.590939	1.29145	1.16306
AT4G38680.1	331	612	356	668	678	CDS	GGTGGCGGTGG	G2L1-2	191.75	89.875	280.375	0.313396	0.473748	0.386592	1.51166	0.456466
AT4G21620.1	37	396	253	221	244	CDS	GGGAGGCGATCCTGGTGGTTTGGG	G2L1-9	428.923	561.923	280.538	0.37479	0.477	0.467179	1.27271	0.903915
AT4G29140.1	229	1599	146	1576	1619	CDS	GGGTTTCGGGTAATTTGGGTTAAGGCCGGGTTTTGGGCTCTGGG	G3L1-15	113.65	152.05	285.05	0.454839	0.598734	0.545773	1.31636	0.631944
AT5G46730.1	18	873	166	286	296	CDS	GGTGGTGGTGG	G2L1-2	262.625	110.75	319.25	0.35727	0.414503	0.378328	1.1602	0.36793
AT3G20470.1	79	525	185	506	516	CDS	GGTGGTGGCGG	G2L1-2	382.5	340.5	329	0.357598	0.445943	0.429236	1.24705	0.810888
AT1G56200.1	58	465	192	410	420	CDS	GGAGGTGGGGG	G2L1-2	346.111	120.333	335.333	0.257749	0.517287	0.437155	2.00694	0.69125
AT5G66570.1	91	999	154	875	896	CDS	GGAGGAGCAGAGGAGACGGAGG	G2L1-9	820.538	149.615	337.769	0.396663	0.519981	0.482609	1.31089	0.696945
AT4G21620.1	37	396	253	215	231	CDS	GGTGGTTTGGGAGGTGG	G2L1-4	485.273	615.636	350.091	0.405838	0.474628	0.380916	1.1695	-0.362286
AT2G47400.1	35	375	175	272	291	CDS	GGAGGTGGAGCAGGGTTCGG	G2L1-4	168.667	108.333	351.083	0.508997	0.65334	0.711421	1.28358	1.40238
AT2G05540.1	109	408	239	377	402	CDS	GGAGGAGGAGCCAAAGGTATAGGAGG	G2L1-9	302.538	629.077	351.154	0.44845	0.622212	0.528815	1.38747	0.462499
AT5G20290.1	54	669	243	456	470	CDS	GGAAGGAGAGGCAGG	G2L1-4	331.889	282.778	371	0.363374	0.413952	0.367158	1.13919	0.0748029
AT5G49360.1	83	2325	300	1749	1771	CDS	GGTGGGCGAACTGGGCCTATGGG	G3VL1-9	536	355	373.5	0.317738	0.454175	0.486616	1.4294	1.23778
AT4G15550.1	26	1425	287	1157	1179	CDS	GGTGGTGGCCTTGAGGACTTTGG	G2L1-9	1493.36	326.273	373.727	0.425364	0.535694	0.435481	1.25938	0.0916933
AT1G56200.1	58	465	192	410	436	CDS	GGGTGGGCTGGTCAACGGAGGTGGGGG	G3Bulge	483.118	170.882	388.647	0.39305	0.538787	0.452123	1.37079	0.40534
AT2G47450.1	100	1122	412	637	648	CDS	GGTCGGAGGCGG	G2L1-2	457.875	134.25	391.125	0.279928	0.574255	0.482063	2.05144	0.68677
AT5G64570.1	26	2355	112	2085	2097	CDS	GGCTAGGTGGCGG	G2L1-4	787.875	403.875	392.75	0.157366	0.261103	0.233211	1.65922	0.73113
AT3G20470.1	79	525	185	509	528	CDS	GGAGGAGGTTTGGGTGGTGG	G2L1-4	401.308	584.615	394.077	0.414031	0.55415	0.430307	1.33843	0.116157
AT2G22430.1	218	936	375	1267	1313	3'UTR	GGGATTTAGTAATAAGGGCGGGTCTGAATTGGGAAGGAATTAACGGG	G3L1-15	249	120.526	401.526	0.475845	0.65529	0.675137	1.37711	1.1106
AT3G03920.1	101	609	128	168	184	CDS	GGAGGTGGCTTGGATGG	G2L1-4	154.7	383.1	410.6	0.573303	0.675516	0.726936	1.17829	1.50308
AT3G20470.1	79	525	185	506	517	CDS	GGGTGGTGGCGG	G2L1-2	441	484.222	421.333	0.363036	0.511601	0.459623	1.40923	0.650132
AT1G64720.1	85	1158	334	900	939	CDS	GGGGTGTATGGGACAGAGTGGGGTTCGAAACGTTAGAGGG	G3L1-15	452.25	99.05	428.6	0.559341	0.655515	0.555263	1.17194	-0.0424054
AT4G00810.1	107	342	227	309	319	CDS	GGCGGAGGTGG	G2L1-2	97.625	139.25	429.875	0.617318	0.719704	0.266829	1.16586	-3.4232
AT4G38680.1	331	612	356	581	597	CDS	GGTGGTGGCGACAAAGG	G2L1-9	293.667	234.444	440.333	0.384954	0.573568	0.282535	1.48996	-0.543012
AT1G15820.1	183	777	223	506	528	CDS	GGGTTCTTGGCGACGGTAGCGGG	G2L1-9	1275.17	134.5	448.333	0.394745	0.631497	0.573421	1.59976	0.754696
AT1G49660.1	63	960	80	784	812	CDS	GGGTTGGGTCTTTTTAGGCTGGGCCTAGG	G2L1-9	179.538	160.231	449.154	0.439457	0.565235	0.589326	1.28621	1.19154
AT4G00100.1	88	456	189	538	562	3'UTR	GGAGGAGGTCTGAGGTCGAATTCGG	G2L1-9	402.583	303.167	481	0.316489	0.396965	0.34939	1.25428	0.408829
AT5G62280.1	92	711	261	545	559	CDS	GGGTGGTGTTGGCGG	G2L1-4	226	204.7	488.5	0.287624	0.577618	0.598599	2.00824	1.07235
AT2G32690.1	57	606	217	265	275	CDS	GGAGGCGGCGG	G2L1-2	777.5	450.875	489.25	0.255386	0.543145	0.435424	2.12676	0.625656
AT1G78040.1	155	516	267	209	223	CDS	GGGGAGGAACGGCGG	G2L1-4	407.6	766.1	489.5	0.308734	0.417269	0.399939	1.35155	0.840323
AT3G23450.1	50	1359	352	1077	1087	CDS	GGAGGAGGCGG	G2L1-2	365.5	469.75	490.625	0.45212	0.54843	0.323917	1.21302	-1.33116
AT5G24930.1	91	1221	287	1341	1356	3'UTR	GGTGGGTGGTAGAAGG	G2L1-9	1488.8	454.3	530.9	0.31883	0.427641	0.437889	1.34128	1.09418
AT3G46620.1	43	1188	140	970	981	CDS	GGTGGTGGTAGG	G2L1-2	107.25	154.125	537.25	0.497086	0.561334	0.526524	1.12925	0.45819
AT1G67870.1	69	840	226	558	588	CDS	GGGCGGGACCACGACGTAAGGCACGGGGGGG	G3Bulge	255.353	188.471	538.294	0.532617	0.617303	0.532482	1.159	-0.001594
AT2G21060.1	62	606	190	387	406	CDS	GGAGGTGGTGCAGGGGGAGG	G2L1-4	246.571	409	549.286	0.429246	0.507088	0.543481	1.18135	1.46752
AT3G13310.1	141	474	219	547	571	CDS	GGGCGGGGCTGGCTGGGTAGCGAGG	G3VL1-9	279.438	1083.5	588.438	0.54948	0.656538	0.614715	1.19484	0.609338
AT4G29020.1	111	477	213	268	281	CDS	GGTGGCCGAGGTGG	G2L1-4	266.556	401.778	593.556	0.246338	0.394703	0.18789	1.60228	-0.393952
AT4G14430.1	73	723	310	587	610	CDS	GGGGTTTGGGTGGCGAAGAAGAGG	G2L1-9	412.357	532.857	601.571	0.484513	0.635852	0.702871	1.31235	1.44284
AT2G32690.1	57	606	217	268	278	CDS	GGTGGAGGCGG	G2L1-2	892.125	564.375	604.5	0.184724	0.439618	0.377171	2.37986	0.755009
AT5G56000.1	85	2100	151	646	668	CDS	GGTTTAGGAATTCGGAAGCGAGG	G2L1-9	83.5	56.7	608.1	0.383136	0.531609	0.645338	1.38752	1.76599
AT5G46730.1	18	873	166	139	149	CDS	GGAGGTGGTGG	G2L1-2	291	114.625	627.25	0.38241	0.422437	0.367228	1.10467	-0.379285
AT2G32690.1	57	606	217	337	347	CDS	GGTGGCGGCGG	G2L1-2	799.5	500.25	627.625	0.281543	0.476699	0.194757	1.69317	-0.444701
AT2G27710.1	210	348	197	415	425	CDS	GGTGGAGGCGG	G2L1-2	195.375	154.875	648	0.339651	0.485775	0.45515	1.43022	0.790421
AT3G23450.1	50	1359	352	909	928	CDS	GGTGGTGGTTAGGGAGGCGG	G2L1-4	289.231	538.923	679.308	0.430728	0.530051	0.613015	1.23059	1.8353
AT1G78040.1	155	516	267	209	232	CDS	GGTTATAAAGGGGAGGAACGGCGG	G2L1-9	458.833	900	694.417	0.350739	0.428596	0.466009	1.22198	1.48053
AT4G02450.1	128	726	234	542	580	CDS	GGGTAAGGTGGGTAAGGAGGGTAAGGTGGGTAAGGAGGG	G3L1-15	221.391	207.826	703.826	0.387633	0.433655	0.438054	1.11873	1.09559
AT4G38680.1	331	612	356	674	690	CDS	GGAGGCATAGGTGGTGG	G2L1-4	251.7	229.5	704.7	0.432698	0.659739	0.596921	1.52471	0.723319
AT2G36320.1	424	486	623	741	763	CDS	GGGCCAATTGGGCTGGGCAAAGG	G3VL1-9	792.364	1055.55	720.091	0.309608	0.410019	0.415397	1.32431	1.05357
AT5G56010.1	105	2100	218	666	688	CDS	GGTTTAGGAATTCGGAAGCGAGG	G2L1-9	136.4	92	720.5	0.336827	0.49979	0.618925	1.48382	1.73106
AT3G43980.1	76	171	153	150	180	CDS	GGTATGAAGGACTATTCGGGCACACTCAAGG	G2L1-9	451.1	1045.6	771.3	0.575706	0.804917	0.783929	1.39814	0.908432
AT1G20340.1	90	504	341	309	324	CDS	GGGTAGGGGAGGAGGG	G2L1-4	1355.42	493.917	776.167	0.414392	0.512302	0.567765	1.23628	1.56646
AT5G46730.1	18	873	166	658	677	CDS	GGAGGAGGTGAAGGAGGTGG	G2L1-4	359.154	306.308	785.769	0.620791	0.685096	0.64122	1.10359	0.317693
AT4G20360.1	84	1431	243	1260	1272	CDS	GGAAGGTGGAAGG	G2L1-2	215.375	240.5	808.125	0.32204	0.442178	0.522177	1.37305	1.6659
AT5G46730.1	18	873	166	388	407	CDS	GGCGGAGGTGATGGTGGTGG	G2L1-4	317.692	268.385	810.308	0.443422	0.488578	0.466535	1.10184	0.511856
AT2G32690.1	57	606	217	565	584	CDS	GGCGGGGGCTTAGGAGGAGG	G2L1-4	293.615	654.385	847.923	0.583019	0.684974	0.688142	1.17487	1.03106
AT5G48180.1	68	981	346	588	617	CDS	GGGAAGGTGTTGGTGTTCGGGACCACGAGG	G2L1-9	2048.27	840.333	946.133	0.34373	0.455329	0.402465	1.32467	0.526308
AT4G30460.1	68	489	266	324	334	CDS	GGAGGTGGTGG	G2L1-2	451.875	946.25	951.25	0.372372	0.512021	0.355618	1.37503	-0.119975
AT2G32690.1	57	606	217	340	350	CDS	GGTGGTGGCGG	G2L1-2	1085.38	762	980.75	0.364376	0.46063	0.335075	1.26416	-0.304409
AT2G32690.1	57	606	217	565	581	CDS	GGGGGCTTAGGAGGAGG	G2L1-4	332.455	761.273	995	0.564496	0.650846	0.643947	1.15297	0.920107
AT3G23450.1	50	1359	352	1206	1216	CDS	GGTGGAGGAGG	G2L1-2	611.125	906.875	1043.62	0.59933	0.702119	0.717825	1.17151	1.1528
AT3G04930.1	124	1371	400	1274	1284	CDS	GGTGGTGGTGG	G2L1-2	309.625	258.875	1061.75	0.574435	0.634295	0.728014	1.10421	2.56563
AT2G32690.1	57	606	217	556	566	CDS	GGGGGAGGTGG	G2L1-2	172.778	770.333	1119.11	0.391568	0.546629	0.450335	1.396	0.378994
AT3G23450.1	50	1359	352	1014	1024	CDS	GGTGGAGGTGG	G2L1-2	765.75	1038.62	1134.38	0.603738	0.68328	0.735854	1.13175	1.66096
AT3G23450.1	50	1359	352	423	437	CDS	GGGAGGTGGAAAAGG	G2L1-4	608.778	1030.33	1134.56	0.413255	0.602777	0.634479	1.45861	1.16727
AT4G37910.1	81	2049	288	1931	1960	CDS	GGAGCTGTAGGAGTGGTCGGTATCGTCAGG	G2L1-9	271.857	317.429	1195.21	0.423486	0.792706	0.760267	1.87186	0.912142
AT3G09390.1	41	246	251	90	106	CDS	GGAGGTGTTGGCAACGG	G2L1-4	751.333	1153.44	1344.22	0.45372	0.499973	0.418576	1.10194	-0.759839
AT5G47700.1	117	342	216	313	323	CDS	GGAGGTGGTGG	G2L1-2	345.75	146.25	1346.5	0.389461	0.596795	0.402757	1.53236	0.0641278
AT5G47700.1	117	342	216	316	326	CDS	GGTGGAGGTGG	G2L1-2	359.75	149.875	1387.62	0.383687	0.567869	0.367456	1.48003	-0.0881244
AT3G25717.1	77	123	370	279	296	3'UTR	GGGTTCGGCCAAAGGAGG	G2L1-9	314.333	647	1412.33	0.322847	0.384643	0.333342	1.19141	0.169837
AT1G54410.1	166	297	265	464	481	3'UTR	GGAGGAGTGAAGGAGTGG	G2L1-9	426.455	336.364	1427.45	0.40719	0.52933	0.470333	1.29996	0.51697
AT1G79040.1	69	423	228	115	139	CDS	GGCGGCAGAAGAGGTGGCACTTTGG	G2L1-9	1111.67	660.583	1656.08	0.482315	0.552041	0.415033	1.14457	-0.964944
AT4G11320.1	82	1116	232	1060	1079	CDS	GGAGGGGGGTACACAGCGGG	G2L1-9	624.833	1899.42	1864.75	0.247589	0.438751	0.410582	1.77209	0.852644
AT4G11320.1	82	1116	232	1071	1083	CDS	GGTCGGAGGGGGG	G2L1-2	857	1895.1	1873.8	0.26021	0.375342	0.370659	1.44246	0.959324
AT3G23450.1	50	1359	352	639	658	CDS	GGTGGTGGTTATGGAGGTGG	G2L1-4	1484.17	1537.17	1887	0.381892	0.47995	0.469403	1.25677	0.892439
AT5G57290.1	91	363	247	289	306	CDS	GGTGGTGGTTACTGGTGG	G2L1-9	1316.2	1037.4	2045.2	0.633293	0.713437	0.539204	1.12655	-1.17399
AT1G04800.1	49	603	183	320	330	CDS	GGAGGAGGTGG	G2L1-2	396.625	312.25	2271.62	0.343563	0.384808	0.445861	1.12005	2.48025
AT5G61170.1	72	432	225	255	287	CDS	GGTTCTGGTGGGGAGTCCATTTGGAAGGATCGG	G2L1-9	1288.8	1920.73	2291.4	0.516655	0.57789	0.508762	1.11852	-0.128887
AT2G21660.1	77	531	228	477	487	CDS	GGCGGCGGCGG	G2L1-2	111.875	660.375	2389.5	0.462989	0.61175	0.593142	1.32131	0.874913
AT5G61170.1	72	432	225	255	281	CDS	GGTGGGGAGTCCATTTGGAAGGATCGG	G2L1-9	1418.92	1996.69	2446.46	0.502311	0.607579	0.515831	1.20957	0.128429
AT5G67250.1	73	1584	304	158	188	CDS	GGTGTTGTAAGGGGTGTCGGTAGCTAAGTGG	G2L1-9	852.2	825.467	2520.47	0.359255	0.508225	0.501591	1.41467	0.955468
AT2G21660.1	77	531	228	474	484	CDS	GGCGGCGGCGG	G2L1-2	120.625	661.375	2531	0.400907	0.615786	0.563624	1.53598	0.757247
AT3G23450.1	50	1359	352	627	659	CDS	GGGTGGTGGTTATGGAGGTGGGAACGGCTAGGG	G3Bulge	1604	1862.53	2616.74	0.379184	0.592868	0.614671	1.56354	1.10203
AT5G67250.1	73	1584	304	169	194	CDS	GGGCTAGGTGTTGTAAGGGGTGTCGG	G2L1-9	607.286	968.429	2620.5	0.381644	0.601853	0.607424	1.577	1.0253
AT4G29020.1	111	477	213	367	383	CDS	GGTGGCGGATCTGGTGG	G2L1-4	1156.9	1668.6	2629.5	0.282453	0.382045	0.333466	1.3526	0.512225
AT3G23450.1	50	1359	352	315	325	CDS	GGAGGTGGTGG	G2L1-2	1939.5	2322.38	2737	0.543665	0.609176	0.634168	1.1205	1.3815
AT1G29930.1	66	804	174	445	459	CDS	GGTTTGGCGGAGAGG	G2L1-4	7593.44	1857.78	2811.56	0.41624	0.55354	0.619437	1.32986	1.47994
AT2G21660.1	77	531	228	455	466	CDS	GGAGGAGGTGGG	G2L1-2	219	714	3310.78	0.383674	0.43324	0.372245	1.12919	-0.230596
AT2G28910.1	134	999	212	525	540	CDS	GGAGGAGTTGGAGTGG	G2L1-4	3500.8	1178	3735.7	0.244742	0.334559	0.264278	1.36699	0.21751
AT1G01100.2	83	339	209	282	292	CDS	GGTGGAGGTGG	G2L1-2	557.125	1068.88	4009	0.302305	0.364299	0.27524	1.20507	-0.436578
AT2G32690.1	57	606	217	457	476	CDS	GGTGGTGGGTTAGGTGGAGG	G2L1-4	2518.38	4207.23	4243.31	0.534526	0.648368	0.655146	1.21298	1.05954
AT2G21660.1	77	531	228	435	463	CDS	GGAGGTGGGAGCGCAGATGGCGGCGGTGG	G2L1-9	323.667	1252.06	4967.56	0.480219	0.594979	0.536642	1.23897	0.491665
AT2G32690.1	57	606	217	451	470	CDS	GGGTTAGGTGGAGGAGGAGG	G2L1-4	3755.77	5498	5266.08	0.580812	0.647131	0.642729	1.11418	0.933623
AT5G57290.1	91	363	247	308	318	CDS	GGAGGTGGTGG	G2L1-2	650.125	1219.88	5324.5	0.574385	0.723524	0.662955	1.25965	0.593877
AT4G19200.1	102	540	332	467	489	CDS	GGGAGGTACAGGATGTCGTACGG	G2L1-9	1842	2831.36	5400.82	0.327734	0.506581	0.510933	1.54571	1.02433
AT4G29020.1	111	477	213	406	422	CDS	GGTGGTGGATCTGGTGG	G2L1-4	1334.1	3827.1	5439.4	0.28261	0.377934	0.290293	1.3373	0.0805996
AT2G28910.1	134	999	212	619	641	CDS	GGGTGGAAAGAAGAAGGGTTTGG	G2L1-9	3450	1892	5674.75	0.290066	0.349392	0.446309	1.20452	2.63364
AT4G29020.1	111	477	213	529	542	CDS	GGTGGGTTTGGTGG	G2L1-4	1785.11	2081.44	5886.11	0.313983	0.42773	0.415823	1.36227	0.89532
AT4G29020.1	111	477	213	397	410	CDS	GGTGGATCTGGCGG	G2L1-4	1621	3737.12	5983.38	0.312712	0.416074	0.39224	1.33054	0.769414
AT2G36120.1	31	768	230	557	567	CDS	GGTGGGGGTGG	G2L1-2	2208.22	4202.67	6752.89	0.334753	0.40209	0.354873	1.20115	0.298794
AT2G32690.1	57	606	217	454	464	CDS	GGTGGAGGAGG	G2L1-2	5073.25	7484.5	7228.62	0.54772	0.617013	0.622787	1.12651	1.08333
AT4G29020.1	111	477	213	537	554	CDS	GGTGGCGGTTAAGGTGGG	G2L1-4	2039.27	3709.91	7278.09	0.330769	0.493541	0.451403	1.4921	0.741125
AT2G36120.1	31	768	230	317	327	CDS	GGTGGTGGAGG	G2L1-2	2143.12	4276.5	8968	0.440325	0.581894	0.53432	1.32151	0.663952
AT2G05380.1	35	351	217	237	247	CDS	GGAGGAGGAGG	G2L1-2	2901.88	8782.12	9001.88	0.564145	0.747184	0.745881	1.32445	0.992884
AT2G36120.1	31	768	230	560	570	CDS	GGAGGTGGGGG	G2L1-2	3335.89	6627.33	9857	0.449833	0.546051	0.537241	1.2139	0.90843
AT2G36120.1	31	768	230	314	324	CDS	GGTGGAGGAGG	G2L1-2	2233	5248.25	10825.2	0.441698	0.501441	0.464322	1.13526	0.378692
AT2G05380.1	35	351	217	276	286	CDS	GGGGGAGGAGG	G2L1-2	4712.89	12109.1	14661.2	0.523277	0.67687	0.662392	1.29352	0.905739

## Sheet: Table_S5
gene_id	start	end	sequence	catalogue	stop_counts_Li	stop_counts_K	stop_counts_vivo	gini_Li	gini_K	gini_vivo	gini_K/Li	folding_score_vivo
LOC_Os06g21590.2	429	447	GGGGTGTTGGTGCCGGAGG	G2L1-4	317.333	320.75	59.25	0.338795	0.372983	0.747239	1.10091	11.947
LOC_Os07g48910.1	535	548	GGTGGTCTTGGAGG	G2L1-4	89.75	160.625	305.875	0.293872	0.33356	0.658817	1.13505	9.19525
LOC_Os05g04510.2	1198	1218	GGCGGCTTACGGTCACTTCGG	G2L1-9	222.125	268.125	230.625	0.320132	0.360431	0.659417	1.12588	8.4192
LOC_Os07g48910.2	674	684	GGTGGTGGTGG	G2L1-2	52.25	68.625	113.25	0.195574	0.215619	0.357064	1.10249	8.05631
LOC_Os07g48910.2	656	669	GGCAAAGGTGGAGG	G2L1-4	54.625	108.375	307.375	0.217105	0.244666	0.42319	1.12694	7.47762
LOC_Os11g07912.1	1704	1723	GGACGAGGAGCTGACGGTGG	G2L1-9	50.5455	59.6364	58.8182	0.284236	0.321985	0.558045	1.13281	7.25328
LOC_Os04g26910.1	1087	1111	GGCGACCGGTATCCTCAGGCGATGG	G2L1-9	89.3	94.3	180.6	0.370845	0.415342	0.684439	1.11999	7.04748
LOC_Os06g21590.1	429	447	GGGGTGTTGGTGCCGGAGG	G2L1-4	315.833	322.75	61.3333	0.346113	0.407572	0.750969	1.17757	6.58736
LOC_Os12g41860.1	2279	2294	GGCGGCAATGGCTAGG	G2L1-4	62.625	73.5	829.5	0.2752	0.320153	0.567322	1.16335	6.49833
LOC_Os03g44620.2	125	137	GGCGCGGAGGCGG	G2L1-4	81.5556	54.6667	95.1111	0.349544	0.399834	0.635514	1.14387	5.68638
LOC_Os04g37690.1	63	73	GGCGGCGGCGG	G2L1-2	93.375	81.875	198	0.348226	0.38416	0.543718	1.10319	5.4403
LOC_Os12g02300.1	122	138	GGTTGCGTTGGTGGCGG	G2L1-9	133.7	281.5	56.4	0.225045	0.268825	0.451687	1.19454	5.17684
LOC_Os11g32650.1	211	228	GGAGGGCGCAGAGGGCGG	G2L1-9	169.25	148.083	62.3333	0.361062	0.405749	0.574006	1.12377	4.76525
LOC_Os02g48710.1	203	219	GGGGGGCGCGGCGTCGG	G2L1-4	102.167	64.8333	59.8333	0.427399	0.498795	0.741408	1.16705	4.39813
LOC_Os01g15270.1	170	191	GGCGCGGGCGCTCGCGGCGAGG	G2L1-9	83.8462	221.154	77.6923	0.293344	0.367976	0.610724	1.25442	4.25261
LOC_Os04g38410.1	1383	1394	GGAGGTCGGAGG	G2L1-2	195.125	237	120.25	0.4168	0.465717	0.618763	1.11736	4.12867
LOC_Os11g47760.1	1618	1637	GGGCAGGCTTAGCAAGGAGG	G2L1-9	80.1	57.7	124.4	0.222509	0.278183	0.452088	1.25021	4.12358
LOC_Os07g25430.1	254	270	GGCGGAGGAGAAGCCGG	G2L1-2	156	135	162.4	0.323692	0.377141	0.54245	1.16512	4.09284
LOC_Os11g06720.1	214	228	GGTGGTCGCCGGCGG	G2L1-9	579.667	612.333	200.111	0.298416	0.340659	0.471154	1.14156	4.08909
LOC_Os04g25440.1	1447	1476	GGGAGGCCATGGACGGGGAGAAGGGGAGGG	G3	131.053	181.053	105.053	0.43501	0.5152	0.754814	1.18434	3.98805
LOC_Os08g25720.1	2117	2134	GGGAGGTTCTGAAGGCGG	G2L1-9	104.4	120	72.9	0.383581	0.468798	0.712625	1.22216	3.86127
LOC_Os03g46770.1	453	463	GGAGGTGGCGG	G2L1-2	257.5	405.5	154.875	0.318932	0.374229	0.532385	1.17338	3.8601
LOC_Os02g02410.1	2246	2272	GGGTTGGGGTTTAGGGGTAGCAAGAGG	G2L1-4	370.6	475.533	973.2	0.483082	0.56102	0.756015	1.16133	3.50193
LOC_Os10g27174.1	221	247	GGAACGTCAAGGGCCCGGTCCGTGAGG	G2L1-9	93.1667	119.667	163	0.56037	0.647111	0.863248	1.15479	3.49174
LOC_Os02g56900.1	863	877	GGCGGCGCGAGGGGG	G2L1-9	71.3636	83.2727	56	0.456572	0.533977	0.713868	1.16953	3.32404
LOC_Os11g45890.1	984	1004	GGAGACCACGGTCACCGGAGG	G2L1-9	98.1111	129.333	101.556	0.338235	0.422012	0.608553	1.24769	3.22663
LOC_Os10g22050.1	45	60	GGACAGGTGCAGGAGG	G2L1-4	55.2222	51.6667	90.2222	0.353145	0.49537	0.807882	1.40274	3.1973
LOC_Os03g53150.1	733	756	GGATGGTGACTGGATGCTTGTTGG	G2L1-9	95	177.455	63	0.278846	0.383668	0.610075	1.37591	3.15992
LOC_Os02g02410.1	2246	2273	GGGTTGGGGTTTAGGGGTAGCAAGAGGG	G3	389.438	525.5	988.312	0.461404	0.547688	0.733857	1.187	3.15763
LOC_Os11g47760.4	1348	1367	GGGCAGGCTTAGCAAGGAGG	G2L1-9	72.6	59.1	110.5	0.271711	0.31952	0.418991	1.17595	3.08063
LOC_Os05g09160.1	374	393	GGAATGGAGGGCCGACGCGG	G2L1-4	50.1818	79.3636	219.091	0.441488	0.52311	0.688808	1.18488	3.03008
LOC_Os08g44250.1	10	35	GGGTGGGGCATCAACGGGAACAAGGG	G3	151.692	172.385	77.3077	0.426978	0.547626	0.78806	1.28256	2.99284
LOC_Os06g21240.1	406	419	GGAGGTGGTTATGG	G2L1-2	51	58.75	263.875	0.291054	0.395213	0.594801	1.35787	2.91619
LOC_Os07g42450.1	88	104	GGCGGCGAAGATGGCGG	G2L1-9	266	222.2	587.8	0.542978	0.632236	0.794913	1.16439	2.82254
LOC_Os01g55280.1	769	791	GGTGACGGAGCCGCCGGCCGAGG	G2L1-9	146.417	170	60	0.330981	0.415284	0.567607	1.25471	2.80684
LOC_Os04g32030.1	90	106	GGCGGCGAAGGCCAAGG	G2L1-4	56.2222	79.4444	62.4444	0.321481	0.394903	0.525901	1.22839	2.78418
LOC_Os04g52760.1	68	82	GGAGAGAGGAGGAGG	G2L1-9	72.4	154.3	136.7	0.422022	0.475178	0.564353	1.12596	2.6776
LOC_Os03g49990.1	2040	2053	GGAGGAGAAGGAGG	G2L1-4	63.6667	62.1111	52.5556	0.379405	0.538684	0.800781	1.41981	2.64552
LOC_Os02g37160.1	650	667	GGCGATGGCCGCCGGCGG	G2L1-9	75.4	61.7	69.5	0.379808	0.463971	0.60177	1.22159	2.63729
LOC_Os01g54870.1	101	131	GGCAACTCCGGCGAAGATGGGCGCCTTCAGG	G2L1-9	289	187.583	763.833	0.305331	0.380465	0.50271	1.24608	2.62701
LOC_Os07g48910.1	502	515	GGTCTCGGAGGTGG	G2L1-4	51.25	77.375	56.625	0.394512	0.452948	0.547737	1.14812	2.6221
LOC_Os11g08569.1	588	599	GGAGGGTGGGGG	G2L1-2	54.2	60.3	143.9	0.474539	0.568325	0.7164	1.19764	2.57886
LOC_Os11g32650.1	1272	1289	GGCGAGGGCATGGACTGG	G2L1-4	370.5	266.8	91.6	0.473129	0.533409	0.628019	1.12741	2.56951
LOC_Os07g04840.1	156	172	GGCCGGAGCGACGGCGG	G2L1-9	176.8	221.9	68.6	0.429589	0.506148	0.623246	1.17821	2.52952
LOC_Os02g41630.2	876	903	GGCACGTCCGTGGGGTCGGCGCTCGCGG	G2L1-9	483.357	670.143	949.214	0.591876	0.651895	0.739762	1.1014	2.46398
LOC_Os03g46770.1	74	98	GGTTCGGTTCCGTGGTTCGTCTAGG	G2L1-9	786.4	813.3	232.2	0.456116	0.526807	0.625176	1.15499	2.39154
LOC_Os12g38720.1	255	282	GGACAATGAAGGCGCCGGGCTTTGACGG	G2L1-9	160.75	294.417	128.25	0.318457	0.402945	0.51665	1.26531	2.3458
LOC_Os09g17740.1	690	708	GGCGGGCCGCTCGGCGAGG	G2L1-9	187.727	227.818	148.455	0.393051	0.505208	0.648064	1.28535	2.27371
LOC_Os02g41630.2	1269	1288	GGCAAGGCGCTCCACGGCGG	G2L1-9	102.889	175.556	88.4444	0.255541	0.375483	0.526696	1.46937	2.26071
LOC_Os11g32650.1	230	249	GGGGCCGGCGACGGTGCTGG	G2L1-4	98.3333	110.417	220.083	0.37739	0.467603	0.577865	1.23904	2.22225
LOC_Os06g49490.1	94	104	GGCGGCGGCGG	G2L1-2	61	73.375	58.375	0.41752	0.504472	0.610011	1.20826	2.21377
LOC_Os10g05950.1	378	405	GGCGTGCCCGGGGCAGGAGCCGTCGAGG	G2L1-9	87.3333	68.6	52.8	0.409061	0.525862	0.652772	1.28553	2.08655
LOC_Os03g40270.1	1122	1143	GGTCACCTGGATCGAGGCCTGG	G2L1-9	97.1111	114.556	145	0.37286	0.457468	0.546621	1.22692	2.05371
LOC_Os04g54310.1	3	27	GGCGGGTGCAGCGAAGGCGTCGTGG	G2L1-9	127.286	113.143	176.286	0.365202	0.475591	0.588949	1.30227	2.02689
LOC_Os07g48910.1	886	899	GGCAAAGGTGGAGG	G2L1-4	55.5	114	306.625	0.182995	0.295779	0.410365	1.61632	2.01599
LOC_Os06g07869.1	4	28	GGGAAGACGCCGGTGCGGATGAAGG	G2L1-9	111.923	165.385	142.538	0.48165	0.5634	0.643282	1.16973	1.97717
LOC_Os05g25850.1	723	750	GGAAGGTGATGAACTGGAAATACGCAGG	G2L1-9	78.8182	76.2727	61.1818	0.394493	0.436279	0.474376	1.10592	1.91173
LOC_Os12g02300.1	166	180	GGGCGTCGGCGGCGG	G2L1-4	76.9	74.9	319	0.459665	0.521709	0.577915	1.13498	1.9059
LOC_Os02g33820.1	486	496	GGTGGCGGCGG	G2L1-2	69.5	63.75	248	0.339029	0.433824	0.516255	1.27961	1.86958
LOC_Os02g15810.1	377	390	GGAGGAGGAGCAGG	G2L1-2	51.7778	80.3333	219.556	0.245833	0.422849	0.561637	1.72006	1.78405
LOC_Os07g39680.1	198	225	GGGTACCCACCGGCCGGCTACCCGCCGG	G2L1-9	94.5	102.5	80.2	0.344978	0.481674	0.582836	1.39625	1.74005
LOC_Os03g22370.1	307	326	GGCGCTGGCGGTGCCCGAGG	G2L1-4	158.091	116.636	60.0909	0.479057	0.594797	0.678286	1.2416	1.72136
LOC_Os07g38730.1	554	567	GGTGGTGGAACTGG	G2L1-2	57	100.75	60.5	0.358553	0.415633	0.455579	1.1592	1.69982
LOC_Os04g25440.2	317	335	GGACGGGGAGAAGGGGAGG	G2L1-4	122	168.846	96.9231	0.459954	0.587802	0.67457	1.27796	1.67868
LOC_Os02g57540.1	318	333	GGTGGAAAGGACGCGG	G2L1-4	51.4444	95.7778	114.889	0.458696	0.599428	0.693159	1.30681	1.66602
LOC_Os01g47070.1	910	927	GGCGGCATCATGGTGTGG	G2L1-9	123.111	77.8889	580	0.491129	0.611767	0.68841	1.24563	1.63532
LOC_Os11g02350.1	316	326	GGTGGTGGCGG	G2L1-2	157.125	299.75	739.625	0.20893	0.346747	0.431067	1.65963	1.61182
LOC_Os08g03579.2	150	173	GGCGAAGGAGATGGGCGATCATGG	G2L1-4	164.917	185.75	81.0833	0.31574	0.351733	0.37323	1.114	1.59727
LOC_Os09g38400.1	51	67	GGCGTCGGCGTCGGCGG	G2L1-4	201.5	269.8	79.7	0.331841	0.494955	0.580285	1.49154	1.52313
LOC_Os03g45280.1	241	260	GGCGACCACGGCGACGGCGG	G2L1-9	245.7	179.8	310.2	0.546786	0.619147	0.653219	1.13234	1.47086
LOC_Os03g44530.1	383	397	GGTGGCTGCGGGAGG	G2L1-4	55	72.8	115.8	0.44697	0.505747	0.533413	1.1315	1.47068
LOC_Os01g70470.1	964	988	GGGAGGTTAATTAAGGAAAAAAAGG	G2L1-9	103.333	131.667	155.778	0.340024	0.433943	0.477255	1.27621	1.46116
LOC_Os05g25620.1	287	301	GGAGGGCCCTGGAGG	G2L1-4	87.8889	88.2222	63.2222	0.389942	0.493143	0.539348	1.26466	1.44772
LOC_Os12g02300.1	152	162	GGTGGTGGCGG	G2L1-2	156.875	284.25	752.875	0.239143	0.359169	0.407749	1.5019	1.40475
LOC_Os04g34240.1	973	1001	GGCGCCTCGGAAGCAGCTGGCGACGAAGG	G2L1-9	252.308	226.308	82.3846	0.527233	0.634204	0.674407	1.20289	1.37584
LOC_Os05g27660.1	154	171	GGGTGAACGGCGGGGCGG	G2L1-9	139.75	154.5	167.333	0.500234	0.59263	0.624348	1.1847	1.34329
LOC_Os09g21210.1	1887	1905	GGAGTGGAAGGAATGCAGG	G2L1-4	68	55.5	61	0.339836	0.447152	0.482919	1.31579	1.33329
LOC_Os11g42550.1	472	494	GGCGCCGGTGAGGGAGCTGTCGG	G2L1-4	94	205.154	150.615	0.465448	0.652748	0.715112	1.40241	1.33296
LOC_Os02g55430.1	537	556	GGTTGCGGCGCAGGCCGCGG	G2L1-4	92.3636	81.8182	253.091	0.28817	0.410109	0.441197	1.42315	1.25495
LOC_Os08g05540.1	459	477	GGTGGACAAGGTGATGCGG	G2L1-4	70.3	89	81.7	0.445046	0.631179	0.663136	1.41823	1.17169
LOC_Os08g35760.1	398	425	GGCGTGAACGGGCTCGGTATCTCCGCGG	G2L1-9	101.583	70.6667	59.1667	0.428515	0.511164	0.524904	1.19287	1.16625
LOC_Os06g08470.1	242	254	GGCGGCGGCGTGG	G2L1-2	86.2222	85	139.333	0.53022	0.619097	0.631113	1.16762	1.13519
LOC_Os03g39610.2	477	499	GGCGGGGCTATCGGCCGACCCGG	G2L1-9	70.9091	61	110.455	0.284557	0.511659	0.539615	1.79809	1.1231
LOC_Os04g25440.1	1461	1484	GGGGAGAAGGGGAGGGAGATGCGG	G2L1-4	128.438	199.312	142.375	0.434667	0.588063	0.605675	1.3529	1.11481
LOC_Os12g37650.1	648	658	GGAGGAGGAGG	G2L1-2	94.75	103.75	715.25	0.276715	0.393373	0.404666	1.42158	1.0968
LOC_Os04g54240.1	105	129	GGCGGGTGCAGCGAAGGCGTCGTGG	G2L1-9	87.5714	77.7143	206.643	0.340741	0.498482	0.507785	1.46294	1.05898
LOC_Os03g21900.1	1200	1219	GGTCATGGCATTAAGGTAGG	G2L1-9	57.375	60.875	107.25	0.388072	0.443788	0.44697	1.14357	1.0571
LOC_Os03g13460.1	398	413	GGCATGGACAAGGCGG	G2L1-4	75.625	58.875	268.875	0.438223	0.52362	0.528301	1.19487	1.05481
LOC_Os05g36280.1	105	125	GGCGAGGAAGTCCACCGGCGG	G2L1-9	118.9	95.2	90.5	0.491843	0.623908	0.628261	1.26851	1.03296
LOC_Os03g39610.1	388	410	GGCGGGGCTATCGGCCGACCCGG	G2L1-9	70.0909	62.8182	111.091	0.264023	0.48465	0.486148	1.83563	1.00679
LOC_Os12g13674.1	847	874	GGAAATGGACGATGATGGCTGTGAAAGG	G2L1-9	119.5	204.917	67	0.397122	0.470059	0.468989	1.18367	0.985325
LOC_Os04g34170.1	153	166	GGTGGCTACGGCGG	G2L1-4	116.625	147.375	605.25	0.453242	0.521522	0.519155	1.15065	0.965332
LOC_Os03g13540.1	353	376	GGCTCGTACGGGTGGAGCACCCGG	G2L1-9	137.182	132.182	290.727	0.733719	0.814623	0.810005	1.11026	0.942923
LOC_Os06g21240.1	322	335	GGTGGCTACGGAGG	G2L1-4	101.5	111.75	418	0.547722	0.645973	0.639877	1.17938	0.937958
LOC_Os09g00999.1	1897	1922	GGAATTGACGGAAGGGCACCACCAGG	G2L1-9	64.4	60.3	567.3	0.352201	0.394958	0.391191	1.1214	0.911899
LOC_Os04g34170.3	153	166	GGTGGCTACGGCGG	G2L1-4	127.375	159.5	600.625	0.477061	0.527429	0.52219	1.10558	0.895986
18S_rRNA_3	1145	1170	GGAATTGACGGAAGGGCACCACCAGG	G2L1-9	63.4	62.3	556.1	0.294357	0.376068	0.364877	1.27759	0.863038
LOC_Os12g36240.1	86	97	GGCCGGAGGTGG	G2L1-2	90.875	69.625	65.125	0.40251	0.513689	0.497841	1.27621	0.857449
LOC_Os07g41694.1	1089	1113	GGGAGGGTCGCTTTGGCGGTGGGG	G3	54	86.6875	268.375	0.455014	0.574025	0.594272	1.26155	1.17012
LOC_Os11g41150.1	171	196	GGCGAAGGCGAAGCCGGCTGCAGCGG	G2L1-9	107.385	93.4615	63.4615	0.451299	0.625658	0.598496	1.38635	0.844217
LOC_Os03g06390.1	398	415	GGAGGTCCCGGCTGCCGG	G2L1-4	58.5556	76	325.333	0.277918	0.323553	0.315613	1.16421	0.82602
LOC_Os04g39150.1	131	150	GGCGGACAAGCTGTGGACGG	G2L1-9	138.2	74.2	717.6	0.465798	0.658361	0.613303	1.4134	0.766004
LOC_Os07g25430.1	364	388	GGAGGGAGTCCTACTGGTACAACGG	G2L1-9	63.6	75.4	51.6	0.387721	0.480658	0.458746	1.2397	0.764222
LOC_Os01g67134.1	617	631	GGTCTATGGCGGAGG	G2L1-9	105.5	60	67.375	0.325829	0.377083	0.364332	1.1573	0.751215
LOC_Os05g48890.1	157	168	GGGCGGCGGCGG	G2L1-2	61.6667	67.7778	103.556	0.478078	0.54827	0.529089	1.14682	0.726742
18S_rRNA_3	329	351	GGTAGGATAGGGGCCTACCATGG	G2L1-4	66.4	72.4	510.2	0.445181	0.532044	0.50784	1.19512	0.721354
LOC_Os06g49490.1	229	244	GGCAGGACAAGGGCGG	G2L1-4	178.333	134.778	405.556	0.508411	0.623798	0.590015	1.22696	0.707223
LOC_Os10g41260.1	323	340	GGTGCCGGCCGACGGCGG	G2L1-9	115	98.1	60.1	0.569728	0.643849	0.619005	1.1301	0.664814
LOC_Os03g13460.2	398	413	GGCATGGACAAGGCGG	G2L1-4	83.875	72.625	258	0.432004	0.50753	0.482195	1.17483	0.664546
LOC_Os08g05510.2	272	282	GGCGGCGGCGG	G2L1-2	58.125	73.875	179.5	0.398118	0.551819	0.499478	1.38607	0.65946
LOC_Os12g38300.1	28	47	GGTTCCTGCGGATGCGGCGG	G2L1-9	72.3	71.3	201.2	0.361022	0.451987	0.418269	1.25196	0.629333
LOC_Os01g46980.1	773	799	GGTTTTGCTCTGGAGGTGTTGTGCTGG	G2L1-9	104.667	161.25	225.25	0.443715	0.550562	0.507111	1.2408	0.593333
LOC_Os04g35300.1	97	113	GGGGGCGATGGCGACGG	G2L1-4	79.2727	63.0909	84.6364	0.620865	0.81	0.73251	1.30463	0.590294
LOC_Os04g58200.2	728	749	GGCCGGGCTAGGCGACCTCCGG	G2L1-4	96.6	120.6	65.7	0.540505	0.614577	0.581624	1.13704	0.555119
LOC_Os08g01380.1	363	379	GGCAAGGTGGTCTCCGG	G2L1-4	161	115.25	98.875	0.334045	0.432484	0.388274	1.29469	0.550894
LOC_Os03g40920.1	242	261	GGAAGAGGAGGAGATCGAGG	G2L1-4	167.727	206.182	52.1818	0.460167	0.525073	0.494674	1.14105	0.531647
LOC_Os05g43060.1	3970	3992	GGACGAGGAAATCGAGGCAGAGG	G2L1-9	135.818	154.364	77.4545	0.413558	0.518236	0.467471	1.25311	0.515035
LOC_Os03g16670.1	1158	1182	GGAGGGTGTTCCGTGGAAGTTCAGG	G2L1-9	87.9167	103.333	424.75	0.428426	0.502736	0.465611	1.17345	0.500405
LOC_Os08g44850.1	727	748	GGCGGGTACGCGGCGCCGCCGG	G2L1-9	109	151.75	168.667	0.378018	0.497538	0.437722	1.31617	0.499531
LOC_Os02g37610.1	833	846	GGCGAGGACGGCGG	G2L1-4	90.2222	63.2222	98.5556	0.57299	0.646586	0.609677	1.12844	0.498498
LOC_Os03g06390.1	429	446	GGCGATGGCCGTGGCCGG	G2L1-4	97.1	92.9	391.8	0.352764	0.473943	0.407091	1.34351	0.448322
LOC_Os05g34770.1	103	128	GGAGGCTCCCCCGGGCAACCCCAAGG	G2L1-9	106.667	127.778	62.4444	0.513657	0.640386	0.567813	1.24672	0.427336
LOC_Os04g58200.1	756	777	GGCCGGGCTAGGCGACCTCCGG	G2L1-4	95.5	115.2	64.2	0.530879	0.615011	0.56618	1.15848	0.419591
LOC_Os01g13460.1	1611	1635	GGTATTGATGGGGATGGTGCAGAGG	G2L1-9	57.1538	63.3077	286.538	0.332017	0.645641	0.458621	1.9446	0.403681
LOC_Os08g05510.1	272	282	GGCGGCGGCGG	G2L1-2	57.75	69.375	174.375	0.416126	0.554279	0.471416	1.332	0.400208
LOC_Os04g45910.1	438	454	GGGAGGATGGGGATTGG	G2L1-2	57.6364	69	305.273	0.46659	0.62259	0.528778	1.33434	0.398641
LOC_Os07g48910.1	736	749	GGTGCAGGTGGAGG	G2L1-4	63.4444	76.5556	193.222	0.279611	0.341541	0.303253	1.22149	0.381751
LOC_Os03g59700.1	156	166	GGCGGCGGCGG	G2L1-2	77.75	91.125	86.5	0.533762	0.70799	0.598988	1.32642	0.374373
LOC_Os07g06820.2	175	196	GGGCTGCCGGCACCTGGCCTGG	G2L1-9	82.1	94.5	145.7	0.465247	0.55188	0.497222	1.18621	0.369089
LOC_Os02g32450.1	389	402	GGCAGCGGCGGCGG	G2L1-4	101.222	89.2222	61.1111	0.535757	0.596975	0.556335	1.11426	0.336137
LOC_Os06g21240.1	388	401	GGATATGGTGGTGG	G2L1-4	69.875	72.375	564.375	0.282871	0.400475	0.314535	1.41575	0.26924
LOC_Os03g08050.1	361	377	GGTGGTTTTGAGGCTGG	G2L1-9	186.556	160.556	406.778	0.532993	0.645276	0.561712	1.21066	0.255769
LOC_Os03g40010.1	102	118	GGAGGAAGCCGAGGAGG	G2L1-9	101.2	115.2	197.6	0.462306	0.517752	0.474029	1.11993	0.211419
LOC_Os07g03458.1	145	161	GGAGGGCGTCGGCGAGG	G2L1-4	61	57.9091	50	0.480057	0.537209	0.491726	1.11905	0.204172
LOC_Os02g44870.1	270	291	GGCATGGAGAAGGTCTCCGTGG	G2L1-4	107.9	94.4	110.6	0.504408	0.608882	0.525	1.20712	0.197102
LOC_Os05g09160.1	357	370	GGACTCGGCGGTGG	G2L1-4	78.625	82	108.625	0.366256	0.426067	0.377014	1.1633	0.179864
LOC_Os07g14270.1	862	885	GGACTGGGATGATGAGGAAGATGG	G2L1-9	113.917	123.75	122.333	0.453742	0.507104	0.463335	1.1176	0.179767
LOC_Os08g39330.1	497	507	GGTGGCGGAGG	G2L1-2	62.125	68.25	249.125	0.390091	0.510989	0.411126	1.30992	0.173996
LOC_Os07g39350.1	109	130	GGATTGTAGTCGGAGGGCTCGG	G2L1-9	80.7273	89.2727	106.818	0.421421	0.533831	0.438392	1.26674	0.150975
LOC_Os06g21240.1	361	386	GGGTATGGTCATCCTGGTCACAGTGG	G2L1-9	131	140.7	235.9	0.400075	0.465173	0.405818	1.16272	0.0882334
LOC_Os12g38720.1	314	346	GGTAACCCGAAGGAGTACTTCAGGGCCAGCCGG	G2L1-9	117	86.1667	226.083	0.616943	0.738575	0.627126	1.19715	0.0837242
LOC_Os04g58200.3	876	897	GGCCGGGCTAGGCGACCTCCGG	G2L1-4	102.6	119.9	64.5	0.52069	0.641202	0.529674	1.23145	0.0745503
LOC_Os09g01690.1	299	319	GGGAAGACGAGGAGGACCTGG	G2L1-9	60.0909	57.6364	56.0909	0.638298	0.773946	0.646465	1.21252	0.0602056
LOC_Os05g04620.1	231	258	GGGATTTGGCGATGAGGGGCACCTCAGG	G2L1-9	151.385	136.308	118.154	0.536473	0.60409	0.538841	1.12604	0.0350079
LOC_Os03g53190.1	72	85	GGGGGTAGGAGAGG	G2L1-2	200.9	221.9	165.9	0.436786	0.556455	0.439084	1.27397	0.0192027
LOC_Os06g15400.1	351	373	GGCAAAGTGGGAGGCGATCGAGG	G2L1-9	84.0833	75	92.25	0.380156	0.568904	0.381774	1.4965	0.00857058
LOC_Os03g46770.1	570	586	GGCGGCGACTCCGGCGG	G2L1-9	168.667	198.556	847.889	0.382128	0.47495	0.380078	1.24291	-0.0220825
LOC_Os09g17740.1	981	1000	GGTTAATTGTGGTTGGATGG	G2L1-9	660.667	1041.56	2208.89	0.415693	0.461024	0.413319	1.10905	-0.0523811
LOC_Os08g36150.2	3682	3706	GGATACGCGGAGTGTTTGGTTTTGG	G2L1-9	186.545	242.273	120.273	0.385486	0.487054	0.373666	1.26348	-0.116371
LOC_Os04g33110.1	354	371	GGCGTCGTCCGGCGGCGG	G2L1-9	165.6	133.1	53.5	0.446691	0.682592	0.413506	1.52811	-0.140676
LOC_Os08g36150.1	1218	1242	GGATACGCGGAGTGTTTGGTTTTGG	G2L1-9	183	248.273	115.182	0.390493	0.489807	0.37293	1.25433	-0.176846
LOC_Os12g43600.1	240	268	GGGAGACGGGGAGGTCGCGCGGGTTCGGG	G3	194.222	208.111	262.444	0.389692	0.495797	0.367982	1.27228	-0.204607
LOC_Os05g39960.2	330	352	GGGACCGCAGGCCGCCGGAGAGG	G2L1-9	60.8333	58	62.9167	0.59043	0.678147	0.56723	1.14856	-0.264482
LOC_Os03g22370.1	328	338	GGCGGAGGCGG	G2L1-2	151.125	142.75	61.5	0.604115	0.672942	0.579268	1.11393	-0.361001
LOC_Os01g64640.1	172	192	GGCGAGGAAGTCCACCGGCGG	G2L1-9	647.3	689.1	166.3	0.45864	0.529635	0.432672	1.15479	-0.365775
LOC_Os10g18340.1	482	499	GGCTGAGAAGGAGGAAGG	G2L1-9	171	143.2	531.8	0.314064	0.440805	0.264117	1.40355	-0.394084
LOC_Os12g36220.1	241	258	GGCGGGGTCGCCGGCCGG	G2L1-9	92.3636	80.9091	178	0.462605	0.555568	0.421366	1.20096	-0.443611
25S_rRNA_3	1373	1386	GGAGGGCGCGGCGG	G2L1-4	126	130.1	1286.6	0.507401	0.615819	0.444286	1.21367	-0.582147
LOC_Os05g39960.1	340	362	GGGACCGCAGGCCGCCGGAGAGG	G2L1-9	57.6667	61.5833	56.75	0.61014	0.699618	0.554652	1.14665	-0.62013
LOC_Os05g02410.1	193	216	GGAAGCGGGCGCGCCTCAGGAAGG	G2L1-9	70.8333	59.5	121.5	0.548611	0.664974	0.476371	1.2121	-0.620819
LOC_Os05g04620.1	288	298	GGAGGCGGTGG	G2L1-2	105.125	110.875	147.875	0.362812	0.444335	0.310968	1.2247	-0.635949
LOC_Os07g25430.1	437	449	GGTGGTGGTTCGG	G2L1-2	85	124.125	265.375	0.262868	0.374496	0.186587	1.42466	-0.683338
LOC_Os02g40860.1	1427	1445	GGAAGGACAAGTGGGTTGG	G2L1-9	65.8	80.4	163.6	0.499006	0.622163	0.414834	1.2468	-0.683458
LOC_Os03g08010.1	361	377	GGTGGTTTTGAGGCTGG	G2L1-9	184.556	175.556	375.444	0.531616	0.633326	0.455642	1.19132	-0.746971
LOC_Os02g08360.1	2837	2862	GGACATCGTCGGAGCGGAGAGATAGG	G2L1-9	59.0833	58.3333	105.583	0.471939	0.535088	0.423923	1.13381	-0.760361
LOC_Os09g01000.1	1013	1026	GGAGGGCGCGGCGG	G2L1-4	137.9	133.7	1324.4	0.533236	0.6257	0.457316	1.1734	-0.821069
LOC_Os11g42500.1	766	776	GGTGGTGGGGG	G2L1-2	126	98.3333	76.2222	0.462669	0.575016	0.365079	1.24282	-0.868647
LOC_Os05g45660.2	1297	1316	GGTCGTGGCAGGGGCCGCGG	G2L1-4	127.833	89	95	0.503659	0.594839	0.421018	1.18104	-0.906344
LOC_Os12g43600.1	240	261	GGGAGACGGGGAGGTCGCGCGG	G2L1-4	181.143	164.143	269.857	0.423643	0.494663	0.356751	1.16764	-0.941892
LOC_Os03g22460.1	339	370	GGGCATGTGGATGAGAATGGGCTGTACGATGG	G2L1-9	595.267	797.333	332.733	0.458866	0.507903	0.404337	1.10687	-1.11198
LOC_Os06g04020.1	142	155	GGTGGTAGAGGAGG	G2L1-4	70.5556	69.5556	66	0.457812	0.539622	0.365691	1.1787	-1.12605
LOC_Os09g08072.1	1918	1937	GGCCTGAAGCGGCTGGCCGG	G2L1-9	105.7	177.2	107.8	0.492917	0.543864	0.431635	1.10336	-1.20288
LOC_Os02g48660.1	108	132	GGCGCCGGCACCCGCAAGGACGAGG	G2L1-9	274.909	188.545	200.636	0.438557	0.508612	0.352924	1.15974	-1.22238
LOC_Os03g40920.1	287	306	GGCCGGTGTTCTTCCGGAGG	G2L1-9	162	249.667	66.8889	0.489318	0.550904	0.405981	1.12586	-1.35317
LOC_Os12g36210.1	218	234	GGGGCTGTCGGCGGAGG	G2L1-9	95.8182	161.909	114.636	0.403142	0.446904	0.343898	1.10855	-1.35378
LOC_Os04g57560.1	1020	1033	GGCTGGAGGCATGG	G2L1-2	237.375	307.125	65.375	0.581819	0.645859	0.492113	1.11007	-1.4008
LOC_Os07g08840.2	167	181	GGCCAAGGAGGCCGG	G2L1-4	55	50.5	63.375	0.603977	0.693688	0.477071	1.14853	-1.41461
LOC_Os07g08840.3	167	181	GGCCAAGGAGGCCGG	G2L1-4	53.5	50.5	63.625	0.555491	0.658416	0.40889	1.18529	-1.42434
LOC_Os06g39912.1	263	275	GGCGGCACGGAGG	G2L1-4	62.375	73.125	149.25	0.516784	0.590385	0.403894	1.14242	-1.5338
LOC_Os03g63480.1	1203	1219	GGCCAGGCCAGGCCAGG	G2L1-4	96.5	110.875	177.5	0.488342	0.549746	0.394014	1.12574	-1.53618
LOC_Os01g74300.1	448	466	GGAGGATCAGAGATGGGGG	G2L1-9	212.091	239.636	500.182	0.342074	0.38549	0.274442	1.12692	-1.55777
LOC_Os01g60740.1	240	253	GGCGGGGGGCACGG	G2L1-2	362.5	242.1	182.6	0.549434	0.631929	0.403176	1.15014	-1.77294
LOC_Os02g41630.2	554	570	GGAGACGGTGCGGGCGG	G2L1-4	50.4545	56.7273	74.7273	0.518355	0.63126	0.301338	1.21781	-1.92213
LOC_Os10g35990.1	452	469	GGCGGCGGCTGCGTCCGG	G2L1-2	161.9	88.6	1059	0.465844	0.563825	0.274041	1.21033	-1.95753
LOC_Os10g35990.2	452	469	GGCGGCGGCTGCGTCCGG	G2L1-2	157	85.5	1075.7	0.466842	0.564799	0.256102	1.20983	-2.15135
LOC_Os02g56900.1	900	927	GGGAGTTCGCGGCGATCATGGCGAGCGG	G2L1-9	225.214	234.214	508.571	0.561238	0.646321	0.33153	1.1516	-2.69984
LOC_Os05g43060.1	4009	4034	GGTGATAGTGGATCCTCATGGAGCGG	G2L1-9	147.091	165.273	411.545	0.402059	0.44547	0.28173	1.10797	-2.77191

## Sheet: Table_S6
at_gene_id	rice_gene_id
AT1G02500	LOC_Os01g22010
AT1G02500	LOC_Os05g04510
AT1G04270	LOC_Os07g08660
AT1G04820	LOC_Os11g14220
AT1G06680	LOC_Os07g04840
AT1G07140	LOC_Os03g18180
AT1G07140	LOC_Os05g28290
AT1G07920	LOC_Os03g08010
AT1G07920	LOC_Os03g08020
AT1G07920	LOC_Os03g08050
AT1G07930	LOC_Os03g08010
AT1G07930	LOC_Os03g08020
AT1G07930	LOC_Os03g08050
AT1G07940	LOC_Os03g08010
AT1G07940	LOC_Os03g08020
AT1G07940	LOC_Os03g08050
AT1G13020	LOC_Os04g40400
AT1G13440	LOC_Os04g40950
AT1G15690	LOC_Os06g08080
AT1G15820	LOC_Os04g38410
AT1G15950	LOC_Os08g34280
AT1G17080	LOC_Os05g49020
AT1G25230	LOC_Os03g13540
AT1G26630	LOC_Os07g40580
AT1G29920	LOC_Os01g41710
AT1G29920	LOC_Os01g52240
AT1G29920	LOC_Os09g17740
AT1G29930	LOC_Os01g41710
AT1G29930	LOC_Os01g52240
AT1G29930	LOC_Os09g17740
AT1G50010	LOC_Os11g14220
AT1G56580	LOC_Os12g37650
AT1G57660	LOC_Os03g04750
AT1G57860	LOC_Os03g04750
AT1G58380	LOC_Os07g10660
AT1G58684	LOC_Os07g10660
AT1G58983	LOC_Os07g10660
AT1G59359	LOC_Os07g10660
AT1G65290	LOC_Os03g22950
AT1G65840	LOC_Os04g57560
AT1G69410	LOC_Os07g40580
AT1G72020	LOC_Os04g35300
AT1G72370	LOC_Os07g42450
AT1G77180	LOC_Os02g52250
AT2G16500	LOC_Os06g04070
AT2G17870	LOC_Os02g02870
AT2G21060	LOC_Os02g02870
AT2G21660	LOC_Os03g46770
AT2G21660	LOC_Os12g43600
AT2G33830	LOC_Os11g44810
AT2G37040	LOC_Os02g41650
AT2G40510	LOC_Os05g39960
AT2G40590	LOC_Os05g39960
AT2G41840	LOC_Os07g10660
AT2G47400	LOC_Os03g19380
AT3G01190	LOC_Os05g41990
AT3G03920	LOC_Os11g37080
AT3G04120	LOC_Os04g40950
AT3G06720	LOC_Os05g06350
AT3G08940	LOC_Os07g37240
AT3G10340	LOC_Os02g41650
AT3G13200	LOC_Os06g01700
AT3G16080	LOC_Os02g02130
AT3G16240	LOC_Os06g22960
AT3G17390	LOC_Os01g22010
AT3G25520	LOC_Os01g67134
AT3G26520	LOC_Os03g05290
AT3G30390	LOC_Os06g42720
AT3G44110	LOC_Os03g44620
AT3G53420	LOC_Os07g26690
AT3G53740	LOC_Os01g62350
AT3G54560	LOC_Os03g53190
AT3G54560	LOC_Os10g28230
AT3G56340	LOC_Os05g39960
AT3G61430	LOC_Os04g47220
AT3G62790	LOC_Os08g44250
AT3G62810	LOC_Os05g30030
AT4G00585	LOC_Os09g38740
AT4G05180	LOC_Os07g36080
AT4G14960	LOC_Os11g14220
AT4G16143	LOC_Os05g06350
AT4G17520	LOC_Os05g45660
AT4G21280	LOC_Os07g36080
AT4G23400	LOC_Os04g47220
AT4G25890	LOC_Os06g48780
AT4G32410	LOC_Os05g08370
AT4G32410	LOC_Os07g24190
AT4G34700	LOC_Os06g50000
AT4G34710	LOC_Os06g04070
AT4G35450	LOC_Os03g63480
AT4G36020	LOC_Os02g02870
AT4G36130	LOC_Os12g38000
AT4G38680	LOC_Os02g02870
AT4G38740	LOC_Os02g02890
AT4G39350	LOC_Os05g08370
AT4G39350	LOC_Os07g24190
AT5G01740	LOC_Os03g18770
AT5G02230	LOC_Os03g16670
AT5G03040	LOC_Os05g03190
AT5G03850	LOC_Os10g27174
AT5G05170	LOC_Os05g08370
AT5G05170	LOC_Os07g24190
AT5G13120	LOC_Os05g01270
AT5G16470	LOC_Os06g49490
AT5G17420	LOC_Os05g08370
AT5G17420	LOC_Os07g24190
AT5G19770	LOC_Os07g38730
AT5G19780	LOC_Os07g38730
AT5G20290	LOC_Os04g28180
AT5G20620	LOC_Os02g06640
AT5G22060	LOC_Os03g44620
AT5G44130	LOC_Os05g48890
AT5G47210	LOC_Os05g45660
AT5G53140	LOC_Os05g50970
AT5G54160	LOC_Os08g06100
AT5G57290	LOC_Os06g48780
AT5G58710	LOC_Os06g49480
AT5G60660	LOC_Os07g26690
AT5G64570	LOC_Os04g54810
AT5G64740	LOC_Os05g08370
AT5G64740	LOC_Os07g24190

## Sheet: Table_S7
Table S7, Sequence of primers used in this study
Primer Name	Sequence (5'-3')
Genotyping of T-DNA mutants
o8409	ATATTGACCATCATACTCATTGC
hird11-1-LP	GATCCTCCTCACTTCCTCACC
hird11-1-RP	TGAATTGGGTCGCAAAGTAAC
Complementary of mutants
HIRD11_GC_LP	TCAATGACAAGAAGAAAAGGTTTGGAACTTTGGATATTATT
HIRD11_GC_RP	CATGTATGATAATTCGAGGGTACCAAGTATAAATTGTCCTTCTTGAG
HIRD11_mutRG4_LP	AGGTGAAAAAGTGAAAAGGATCGCTTGAATAAAACAGATC
HIRD11_mutRG4_RP	GATCCTTTTCACTTTTTCACCTACAAATCAACAAACATT
qRT-PCR
Hird11_QRT_LP	ATGGCAGGACTCATCAACAAG
Hird11_QRT_RP	GTGGTGACCATCATCATGATG
PP2A_QRT_LP	CTCTGGCTAAGCGACTTTCAG
PP2A_QRT_RP	CGAATCTTGATCATCTTGCGTAA
Firefly_QRT_LP	GCCCCCGCTGAATTGGAATCG
Firefly_QRT_RP	TGACTGGCGACGTAATCCACG
Renilla_QRT_LP	GGAATTATAATGCTTATCTACGTGC
Renilla_QRT_RP	CTTGCGAAAAATGAAGACCTTTTAC
Gel based analysis on 18S rRNA
AT18SRP2	Cy5/GATAAAAGGTCGACGCGGGCTC
Dual luciferase analysis
AT1G54410_DLR_LP	AAAGTCCAAATTGTAGGAGGCGCGCCGGTGAGGAAGTGAGGAGGATC
AT1G54410_DLR_RP	GATCGGGGAAATTCGAGCCTGCAGTCTTCTAAAGAAACATAGATCC
